# Supplementary material for: Relationship between Penicillin-Binding Proteins Alterations and β-Lactams Non-Susceptibility of Diseased Pig-Isolated Streptococcus suis
Source: Antibiotics (Basel). 2023 Jan 12;12(1):158. doi: 10.3390/antibiotics12010158 (PMC9854507; doi:10.3390/antibiotics12010158)
Supplement: Supplementary file 1 [file antibiotics-12-00158-s001.zip]

Archive with 1 entries (1 files):
- antibiotics-2127027-SI.xlsx
