# Supplementary material for: Relationship between Penicillin-Binding Proteins Alterations and β-Lactams Non-Susceptibility of Diseased Pig-Isolated Streptococcus suis
Source: Antibiotics (Basel). 2023 Jan 12;12(1):158. doi: 10.3390/antibiotics12010158 (PMC9854507; doi:10.3390/antibiotics12010158)
Supplement: Supplementary file 1 [file antibiotics-12-00158-s001.zip › antibiotics-2127027-SI.xlsx]

## Sheet: S1_Serotype distribution
Table S1: Distribution of S. suis serotypes in different sources of specimens
		Sources of specimens, n (%)
Serotypes	Strains	Blood	Brain	Joint fluid	Lung	Nasal swab	Pleural effusion	Spleen	Tongue swab	Vaginal swab
	n=225	n=2	n=18	n=5	n=184	n=10	n=1	n=2	n=1	n=2
½	2 (0.9)	-		-	2 (1.1)	-	-	-	-	-
1	4 (1.8)	-	1 (5.6)	1 (20.0)	2 (1.1)	-	-	-	-	-
2	58 (25.8)	1 (50)	8 (44.4)	2 (40.0)	46 (25.0)	-	-	1 (50.0)	-	-
3	12 (5.3)	-	-	1 (20.0)	11 (6.0)	-	-	-	-	-
4	10 (4.4)	-	2 (11.1)	-	8 (4.3)	-	-	-	-	-
5	5 (2.2)	-	-	-	5 (2.7)	-	-	-	-	-
7	5 (2.2)	-	-	-	5 (2.7)	-	-	-	-	-
8	19 (8.4)	-	-	-	19 10.3)	-	-	-	-	-
9	14 (6.2)	-	5 (27.8)	-	8 (4.3)	-	1 (100.0)	-	-	-
10	1 (0.4)	-	-	-	1 (0.5)	-	-	-	-	-
11	1 (0.4)	-	-	-	1 (0.5)	-	-	-	-	-
14	1 (0.4)	-	-	-	1 (0.5)	-	-	-	-	-
15	3 (1.3)	-	-	-	3 (1.6)	-	-	-	-	-
16	10 (4.4)	-	-	-	7 (3.8)	2 (20.0)	-	-	-	1 (50.0)
18	5 (2.2)	-	1 (5.6)	1 (20.0)	3 (1.6)	-	-	-	-	-
21	10 (4.4)	-	-	-	8 (4.3)	2 (20.0)	-	-	-	-
23	1 (0.4)	-	-	-	1 (0.5)	-	-	-	-	-
24	2 (0.9)	-	-	-	2 (1.1)	-	-	-	-	-
25	1 (0.4)	-	-	-	1 (0.5)	-	-	-	-	-
27	3 (1.3)	-	1 (5.6)	-	2 (1.1)	-	-	-	-	-
28	3 (1.3)	-	-	-	1 (0.5)	1 (10.0)	-	-	1 (100.0)	-
29	17 (7.6)	-	-	-	12 (6.5)	5 (50.0)	-	-	-	-
30	1 (0.4)	-	-	-	1 (0.5)	-	-	-	-	-
31	7 (3.1)	-	-	-	6 (3.3)	-	-	-	-	1 (50.0)
Non-typeable	30 (13.3)	1 (50.0)	-	-	28 (15.2)	-	-	1 (50.0)	-	-

## Sheet: S2_MICs distribution
Table S2: Minimum inhibitory concentration (MIC) values distribution and resistance rates of S. suis isolates
Antibiotic drugs	MIC Breakpoints (µg/mL)			MIC value (µg/mL)																	S (%)	I (%)	R (%)	MIC50	MIC90	MIC range
	S	I	R	0.01	0.02	0.03	0.06	0.125	0.25	0.5	1	2	4	8	16	32	64	128	256	512
Penicillin (PEN)	≤ 0.25	0.5	≥ 1			14	10	20	28	40	17	14	22	14	46						32	17.7778	50.2222	1	>8	≤0.03 - >8
Ampicillin (AMP)	≤ 0.5	1	≥ 2						147	9	4	12	11	5	11	26					69.3333	1.77778	28.8889	≤ 0.25	>16	≤0.25 - >16
Amoxicillin/Clavulanic acid (AMC)	≤ 2/1	4/2	≥ 8/4									182	11	23	6	3					80.88	4.88	14.2	≤ 2/1	8/4	≤2/1 - >16/8
Cefuroxime (CXM)	≤ 0.5	-	≥ 1							75	73	32	7	38							33.3333	ND	66.6667	1	>4	≤0.5 - >4
Ceftiofur (FUR)	≤ 2	4	≥ 8						140	21	23	13	2	12	14						87.5556	0.888889	11.5556	≤ 0.25	8	≤0.25 - >8
Ceftriaxone (CRO)	≤ 0.5	-	≥ 1					27	16	44	67	16	55								38.6667	ND	61.3333	1	>2	≤0.12 - >2
Cefotaxime (CTX)	≤ 0.5	-	≥ 1					24	20	50	61	24	9	37							41.7778	ND	58.2222	1	>4	≤0.12 - >4
Cefepime (CPM)	≤ 0.5	-	≥ 1							157	23	16	16	7	6						69.7778	ND	30.2222	≤ 0.5	4	≤0.5 - >8
a White cells indicate the dilution range tested. Green and red vertical lines respectively describe the susceptible and resistant clinical breakpoints recommended by the CLSI (Vet01S, 2020), EUCAST (EUCAST, 2020), FDA (FDA, 2019), and previously reported data.
MIC, minimum inhibitory concentration values, which are interpreted as susceptible (S), intermediate (I), and resistant (R).

## Sheet: S3a_PBP1a alterlations
Table S3a: Deduced amino acid alterations in transpeptidase domain (TPD) of penicillin-binding protein PBP1a (265 amino acids)
PBP1a	No. of isoltes (n=225)		No. of	Mutations	337	338	350	351	353	355	356	360	362	365	368	374	375	376	377	386	388	390	391	397	398	399	401	409	410	412	416	417	419	420	422	423	424	425	427	429	430	433	435	443	447	448	449	451	455
type	n	%	mutations	rate	V	V	G	G	K	E	T	F	T	A	T	S	T	M	K	F	N	I	Y	L	I	L	G	P	T	V	D	K	Y	Y	N	I	S	V	T	I	Q	R	V	A	E	N	A	K	S
1a-1	43	19.1111	0	0	∙	∙	∙	∙	∙	∙	∙	∙	∙	∙	∙	∙	∙	∙	∙	∙	∙	∙	∙	∙	∙	∙	∙	∙	∙	∙	∙	∙	∙	∙	∙	∙	∙	∙	∙	∙	∙	∙	∙	∙	∙	∙	∙	∙	∙
1a-2	6	2.66667	1	0.377358	∙	∙	∙	∙	∙	∙	∙	∙	∙	S	∙	∙	∙	∙	∙	∙	∙	∙	∙	∙	∙	∙	∙	∙	∙	∙	∙	∙	∙	∙	∙	∙	∙	∙	∙	∙	∙	∙	∙	∙	∙	∙	∙	∙	∙
1a-3	51	22.6667	2	0.754717	∙	∙	∙	∙	∙	∙	∙	∙	∙	∙	∙	∙	∙	∙	∙	∙	∙	∙	∙	∙	∙	∙	∙	∙	∙	∙	∙	∙	∙	∙	∙	∙	∙	∙	∙	∙	∙	∙	∙	∙	A	∙	∙	∙	∙
1a-4	1	0.444444	2	0.754717	∙	∙	∙	∙	∙	∙	∙	∙	∙	∙	∙	∙	∙	∙	∙	∙	∙	∙	∙	∙	∙	∙	D	∙	∙	∙	∙	∙	∙	∙	∙	∙	∙	∙	∙	∙	∙	∙	∙	∙	∙	∙	∙	∙	∙
1a-5	1	0.444444	3	1.13208	∙	∙	∙	∙	∙	∙	∙	∙	∙	∙	N	∙	∙	∙	∙	∙	∙	∙	∙	∙	∙	∙	∙	∙	∙	∙	∙	∙	∙	∙	∙	∙	∙	∙	∙	∙	∙	∙	∙	∙	A	∙	∙	∙	∙
1a-6	5	2.22222	3	1.13208	∙	∙	∙	S	∙	∙	∙	∙	∙	∙	∙	∙	∙	∙	∙	∙	∙	∙	∙	∙	∙	∙	∙	T	∙	∙	∙	∙	∙	∙	∙	∙	∙	∙	∙	∙	∙	∙	∙	∙	∙	∙	∙	∙	∙
1a-7	16	7.11111	4	1.50943	∙	∙	∙	∙	∙	∙	∙	∙	∙	∙	∙	∙	∙	∙	∙	∙	∙	∙	∙	∙	∙	∙	∙	T	∙	∙	∙	∙	∙	∙	∙	∙	∙	∙	∙	∙	∙	∙	∙	∙	∙	∙	∙	∙	∙
1a-8	2	0.888889	7	2.64151	∙	∙	∙	∙	∙	∙	∙	∙	∙	∙	∙	∙	∙	∙	∙	∙	∙	∙	∙	∙	∙	∙	∙	T	∙	∙	∙	∙	∙	∙	∙	∙	∙	∙	∙	∙	∙	∙	∙	∙	∙	∙	∙	∙	∙
1a-9	1	0.444444	8	3.01887	∙	∙	∙	∙	∙	∙	∙	∙	∙	∙	∙	∙	∙	∙	∙	∙	∙	∙	∙	∙	∙	∙	∙	T	∙	∙	∙	∙	∙	∙	∙	∙	∙	∙	∙	∙	∙	∙	∙	T	∙	∙	∙	∙	∙
1a-10	1	0.444444	8	3.01887	∙	∙	∙	∙	∙	∙	∙	∙	∙	∙	∙	∙	∙	∙	∙	∙	∙	∙	∙	∙	∙	∙	∙	T	∙	∙	∙	∙	∙	∙	∙	∙	∙	∙	∙	∙	∙	∙	∙	∙	∙	∙	∙	T	∙
1a-11	1	0.444444	8	3.01887	∙	∙	∙	∙	∙	∙	∙	∙	∙	∙	∙	∙	∙	∙	∙	∙	∙	∙	∙	∙	∙	∙	∙	T	∙	∙	∙	∙	∙	∙	∙	∙	∙	∙	∙	∙	∙	∙	∙	∙	∙	∙	∙	∙	∙
1a-12	1	0.444444	9	3.39623	I	∙	∙	∙	∙	∙	∙	∙	∙	∙	∙	∙	∙	∙	∙	∙	∙	∙	∙	∙	∙	∙	∙	T	∙	∙	∙	∙	∙	∙	∙	∙	∙	∙	∙	∙	∙	∙	∙	∙	∙	∙	∙	∙	∙
1a-13	43	19.1111	10	3.77358	∙	∙	∙	∙	∙	∙	∙	∙	∙	∙	∙	∙	∙	∙	∙	∙	∙	∙	∙	∙	∙	∙	∙	T	∙	F	∙	∙	∙	∙	∙	∙	∙	∙	∙	∙	∙	∙	∙	∙	∙	∙	∙	∙	∙
1a-14	3	1.33333	10	3.77358	∙	∙	∙	∙	∙	∙	∙	∙	∙	∙	∙	∙	∙	∙	∙	∙	∙	∙	∙	∙	∙	∙	∙	T	∙	F	∙	∙	∙	∙	∙	∙	∙	∙	∙	∙	∙	∙	∙	∙	∙	∙	∙	∙	∙
1a-15	9	4	11	4.15094	∙	∙	∙	∙	∙	∙	∙	∙	∙	∙	∙	∙	∙	∙	∙	∙	∙	∙	∙	∙	∙	∙	∙	T	∙	F	∙	∙	∙	∙	∙	∙	∙	∙	∙	∙	∙	∙	∙	∙	∙	∙	∙	∙	∙
1a-16	1	0.444444	11	4.15094	∙	∙	∙	∙	∙	∙	∙	∙	I	∙	∙	∙	∙	∙	∙	∙	∙	∙	∙	∙	∙	∙	∙	T	∙	F	∙	∙	∙	∙	∙	∙	∙	∙	∙	∙	∙	∙	∙	∙	∙	∙	∙	∙	∙
1a-17	1	0.444444	11	4.15094	∙	∙	∙	∙	∙	∙	∙	∙	∙	∙	∙	∙	∙	∙	∙	∙	∙	∙	∙	∙	∙	∙	A	T	∙	F	∙	∙	∙	∙	∙	∙	∙	∙	∙	∙	∙	∙	∙	∙	∙	∙	∙	∙	∙
1a-18	1	0.444444	25	9.43396	∙	I	∙	∙	N	A	∙	∙	∙	∙	∙	∙	∙	∙	∙	∙	H	V	∙	I	∙	V	E	T	∙	∙	Y	∙	∙	F	S	L	T	∙	A	∙	K	S	∙	∙	∙	∙	S	∙	∙
1a-19	1	0.444444	27	10.1887	∙	∙	∙	∙	∙	∙	∙	∙	∙	∙	∙	∙	∙	∙	∙	∙	∙	V	F	T	V	V	T	T	∙	L	∙	R	∙	∙	∙	∙	∙	L	∙	∙	∙	∙	T	∙	D	K	∙	T	K
1a-20	1	0.444444	30	11.3208	∙	I	∙	∙	∙	∙	S	L	∙	∙	∙	∙	∙	∙	∙	∙	∙	V	F	T	V	V	T	T	∙	L	∙	R	∙	∙	∙	∙	∙	L	∙	∙	∙	∙	T	∙	D	K	∙	T	K
1a-21	1	0.444444	38	14.3396	∙	∙	∙	∙	∙	∙	∙	∙	∙	∙	∙	∙	∙	∙	∙	∙	∙	V	F	T	V	V	T	T	I	I	∙	∙	F	∙	S	∙	∙	I	∙	V	∙	∙	∙	∙	∙	∙	S	A	∙
1a-22	14	6.22222	40	15.0943	∙	I	∙	∙	∙	∙	S	L	I	∙	∙	∙	∙	∙	∙	Y	H	∙	∙	T	V	V	A	T	I	I	∙	∙	F	∙	S	∙	∙	I	∙	V	∙	∙	∙	∙	∙	∙	S	A	∙
1a-23	1	0.444444	41	15.4717	∙	I	∙	∙	∙	∙	S	L	∙	∙	∙	∙	∙	∙	∙	∙	∙	V	F	T	V	V	T	T	I	I	∙	∙	F	∙	S	∙	∙	I	∙	V	∙	∙	∙	∙	∙	∙	S	A	∙
1a-24	1	0.444444	42	15.8491	∙	∙	S	∙	H	A	S	∙	∙	∙	∙	∙	∙	∙	∙	∙	∙	V	F	T	V	V	T	T	∙	∙	∙	R	∙	∙	∙	∙	∙	L	∙	∙	∙	∙	T	∙	D	K	∙	T	K
1a-25	5	2.22222	50	18.8679	∙	I	S	∙	N	A	∙	∙	∙	∙	∙	∙	∙	∙	∙	∙	H	V	∙	I	∙	V	E	T	∙	∙	Y	∙	∙	F	S	L	T	∙	A	∙	K	S	∙	∙	∙	∙	S	∙	∙
1a-26	13	5.77778	52	19.6226	∙	∙	S	∙	H	A	S	∙	∙	∙	∙	∙	∙	∙	∙	∙	∙	V	F	T	V	V	T	T	∙	L	∙	R	∙	∙	T	∙	D	L	∙	M	L	∙	T	∙	D	K	∙	T	K
1a-27	1	0.444444	55	20.7547	∙	I	∙	∙	∙	∙	S	L	∙	∙	∙	∙	∙	∙	∙	∙	∙	V	F	T	V	V	A	T	∙	L	∙	R	∙	∙	T	∙	D	L	∙	M	I	∙	T	∙	D	K	∙	T	K
Italics and underlined letters indicate PBPs conserved amino acid motifs; SXXK, SXN, and KT(S)G.
[truncated: 62 more columns]

## Sheet: S3b_PBP2a  alterlations
Table S3b: Deduced amino acid alterations in transpeptidase domain (TPD) of penicillin-binding protein PBP2a (245 amino acids)
PBP2a	No. of isoltes (n=225)		No. of	Mutations	379	383	390	395	413	414	415	416	418	426	430	433	434	450	452	467	468	469	479	487	489	494	496	497	504	522	523	527	549	555	561	563	568	578	581	584	585	588	589	592	593	594	595	605	610
type	n	%	mutations	rate	R	V	V	D	S	T	M	K	L	A	S	M	A	Y	Y	S	Y	N	L	Y	Q	D	E	N	V	A	T	K	E	T	A	A	A	T	T	T	A	H	I	K	T	G	T	V	H
2a-1	5	2.22222	0	0	∙	∙	∙	∙	∙	∙	∙	∙	∙	∙	∙	∙	∙	∙	∙	∙	∙	∙	∙	∙	∙	∙	∙	∙	∙	∙	∙	∙	∙	∙	∙	∙	∙	∙	∙	∙	∙	∙	∙	∙	∙	∙	∙	∙	∙
2a-2	43	19.1111	1	0.408163	∙	∙	∙	∙	∙	∙	∙	∙	∙	∙	∙	∙	∙	∙	∙	∙	∙	∙	∙	∙	∙	∙	∙	∙	∙	∙	∙	∙	∙	∙	S	∙	∙	∙	∙	∙	∙	∙	∙	∙	∙	∙	∙	∙	∙
2a-3	1	0.444444	2	0.816327	∙	∙	∙	∙	∙	∙	∙	∙	∙	∙	∙	∙	∙	∙	∙	∙	∙	∙	∙	∙	∙	∙	∙	∙	∙	∙	∙	∙	∙	I	S	∙	∙	∙	∙	∙	∙	∙	∙	∙	∙	∙	∙	∙	∙
2a-4	48	21.3333	3	1.22449	∙	∙	I	∙	∙	∙	∙	∙	∙	∙	∙	∙	S	∙	∙	∙	∙	∙	∙	∙	∙	∙	∙	∙	∙	∙	∙	∙	∙	∙	S	∙	∙	∙	∙	∙	∙	∙	∙	∙	∙	∙	∙	∙	∙
2a-5	4	1.77778	3	1.22449	∙	∙	I	∙	∙	∙	∙	∙	∙	∙	∙	∙	S	∙	∙	∙	∙	∙	∙	∙	∙	∙	∙	∙	∙	∙	∙	∙	∙	∙	S	∙	∙	∙	∙	∙	∙	∙	∙	∙	∙	∙	∙	∙	∙
2a-6	3	1.33333	3	1.22449	∙	∙	∙	∙	∙	∙	∙	∙	∙	∙	∙	∙	∙	∙	∙	∙	∙	∙	∙	∙	∙	∙	∙	∙	∙	∙	∙	∙	∙	∙	S	∙	∙	∙	∙	A	∙	Y	∙	∙	∙	∙	∙	∙	∙
2a-7	4	1.77778	4	1.63265	∙	I	∙	∙	∙	∙	∙	∙	∙	∙	∙	∙	∙	∙	∙	∙	∙	∙	∙	∙	∙	∙	∙	∙	∙	∙	∙	∙	∙	∙	S	∙	∙	∙	∙	A	∙	Y	∙	∙	∙	∙	∙	∙	∙
2a-8	10	4.44444	4	1.63265	T	∙	∙	∙	∙	∙	∙	∙	∙	∙	∙	∙	∙	∙	∙	∙	∙	∙	∙	∙	∙	∙	∙	∙	∙	∙	∙	∙	∙	∙	P	∙	∙	∙	∙	A	∙	Y	∙	∙	∙	∙	∙	∙	∙
2a-9	1	0.444444	5	2.04082	T	∙	∙	∙	∙	∙	∙	∙	∙	∙	∙	∙	∙	∙	∙	∙	∙	∙	∙	∙	∙	∙	∙	∙	∙	∙	A	∙	∙	S	S	∙	∙	∙	∙	A	∙	∙	∙	∙	∙	∙	∙	∙	∙
2a-10	2	0.888889	5	2.04082	T	∙	∙	∙	∙	∙	∙	∙	∙	∙	∙	∙	∙	∙	∙	∙	∙	∙	∙	∙	∙	∙	∙	∙	∙	∙	∙	∙	∙	∙	P	T	∙	∙	∙	A	∙	Y	∙	∙	∙	∙	∙	∙	∙
2a-11	1	0.444444	10	4.08163	T	∙	∙	∙	∙	∙	∙	∙	∙	V	∙	∙	∙	∙	∙	∙	∙	∙	∙	∙	∙	∙	∙	∙	∙	∙	∙	∙	∙	∙	S	∙	∙	L	S	A	T	Y	L	∙	∙	∙	∙	∙	Y
2a-12	1	0.444444	12	4.89796	∙	∙	∙	∙	∙	∙	∙	∙	∙	∙	A	T	P	∙	∙	∙	∙	∙	F	F	∙	∙	∙	∙	A	S	A	D	∙	∙	S	∙	∙	∙	∙	A	∙	Y	∙	∙	∙	∙	∙	∙	∙
2a-13	11	4.88889	13	5.30612	∙	∙	∙	∙	∙	∙	∙	∙	∙	∙	∙	∙	∙	∙	∙	∙	∙	∙	∙	∙	∙	∙	∙	∙	A	S	A	D	Q	∙	S	∙	S	L	S	A	T	Y	L	∙	∙	∙	∙	∙	∙
2a-14	3	1.33333	15	6.12245	∙	∙	∙	∙	∙	∙	∙	∙	∙	∙	∙	∙	∙	∙	∙	∙	∙	∙	F	F	∙	∙	∙	∙	A	S	A	D	Q	∙	S	∙	S	L	S	A	T	Y	L	∙	∙	∙	∙	∙	∙
2a-15	1	0.444444	16	6.53061	∙	∙	∙	∙	∙	∙	∙	∙	∙	∙	∙	∙	∙	∙	∙	∙	∙	∙	F	F	∙	∙	∙	∙	A	S	A	D	Q	∙	S	∙	S	L	S	A	T	Y	L	∙	∙	∙	∙	∙	Y
2a-16	1	0.444444	18	7.34694	∙	∙	∙	∙	∙	∙	∙	∙	∙	∙	A	T	P	∙	∙	∙	∙	∙	F	F	∙	∙	∙	∙	A	S	A	D	Q	∙	S	∙	S	L	S	A	T	Y	L	∙	∙	∙	∙	∙	∙
2a-17	6	2.66667	19	7.7551	T	∙	∙	∙	∙	∙	∙	∙	∙	∙	A	T	P	∙	∙	∙	∙	∙	F	F	∙	∙	∙	∙	A	S	A	D	Q	∙	S	∙	S	L	S	A	T	Y	L	∙	∙	∙	∙	∙	∙
2a-18	9	4	19	7.7551	∙	∙	∙	∙	∙	∙	∙	∙	∙	∙	A	T	P	∙	∙	∙	∙	∙	F	F	∙	∙	∙	∙	A	S	A	D	Q	∙	S	∙	S	L	S	A	T	Y	L	∙	∙	∙	∙	∙	Y
2a-19	1	0.444444	19	7.7551	∙	∙	∙	∙	∙	∙	∙	∙	∙	∙	∙	T	∙	N	L	∙	∙	∙	F	F	∙	∙	∙	∙	A	S	A	D	Q	∙	S	∙	S	L	S	A	T	Y	L	∙	∙	∙	∙	∙	Y
2a-20	1	0.444444	19	7.7551	A	∙	∙	∙	∙	∙	∙	∙	∙	∙	∙	T	∙	N	L	∙	∙	∙	∙	∙	K	∙	∙	∙	A	S	A	D	Q	∙	S	∙	S	L	S	A	T	Y	L	∙	∙	∙	∙	∙	Y
2a-21	1	0.444444	19	7.7551	∙	∙	∙	∙	∙	∙	∙	∙	∙	V	∙	T	∙	N	L	∙	∙	∙	∙	∙	K	∙	∙	∙	A	S	A	D	Q	∙	S	∙	S	L	S	A	T	Y	L	∙	∙	∙	∙	∙	Y
2a-22	34	15.1111	20	8.16327	T	∙	∙	∙	∙	∙	∙	∙	∙	∙	A	T	P	∙	∙	∙	∙	∙	F	F	∙	∙	∙	∙	A	S	A	D	Q	∙	S	∙	S	L	S	A	T	Y	L	∙	∙	∙	∙	∙	Y
2a-23	3	1.33333	20	8.16327	T	∙	∙	∙	∙	∙	∙	∙	∙	∙	A	T	P	N	∙	∙	∙	∙	F	∙	∙	∙	∙	∙	A	S	A	D	Q	∙	S	∙	S	L	S	A	T	Y	L	∙	∙	∙	∙	∙	Y
2a-24	16	7.11111	20	8.16327	∙	∙	∙	∙	∙	∙	∙	∙	I	∙	∙	T	∙	N	L	∙	∙	∙	F	F	∙	∙	∙	∙	A	S	A	D	Q	∙	S	∙	S	L	S	A	T	Y	L	∙	∙	∙	∙	∙	Y
2a-25	1	0.444444	20	8.16327	∙	∙	∙	Y	∙	∙	∙	∙	∙	∙	A	T	P	∙	∙	∙	∙	∙	F	F	∙	∙	∙	∙	A	S	A	D	Q	∙	S	∙	S	L	S	A	T	Y	L	∙	∙	∙	∙	∙	Y
2a-26	10	4.44444	21	8.57143	∙	∙	∙	∙	∙	∙	∙	∙	∙	∙	∙	T	∙	N	L	∙	∙	∙	∙	∙	K	N	D	E	A	S	A	D	Q	∙	S	∙	S	L	S	A	T	Y	L	∙	∙	∙	∙	∙	Y
2a-27	2	0.888889	21	8.57143	A	∙	∙	∙	∙	∙	∙	∙	∙	∙	A	T	P	∙	∙	∙	∙	∙	F	F	∙	∙	∙	∙	A	S	A	D	Q	∙	S	∙	S	L	S	A	T	Y	L	∙	∙	∙	R	I	∙
2a-28	1	0.444444	21	8.57143	T	∙	∙	∙	∙	∙	∙	∙	∙	∙	A	T	P	N	∙	∙	∙	∙	F	F	∙	∙	∙	∙	A	S	A	D	Q	∙	S	∙	S	L	S	A	T	Y	L	∙	∙	∙	∙	∙	Y
2a-29	1	0.444444	22	8.97959	∙	∙	∙	∙	∙	∙	∙	∙	I	∙	∙	T	∙	N	L	∙	∙	∙	∙	∙	K	N	D	E	A	S	A	D	Q	∙	S	∙	S	L	S	A	T	Y	L	∙	∙	∙	∙	∙	Y
Italics and underlined letters indicate PBPs conserved amino acid motifs; SXXK, SXN, and KT(S)G.

## Sheet: S3c_PBP2b alterlations
Table S3c: Deduced amino acid alterations in transpeptidase domain (TPD) of penicillin-binding protein PBP2b (331 amino acids)
PBP2b	No. of isoltes (n=225)		No. of	Mutations	356	358	369	374	375	376	378	393	394	395	396	401	408	409	414	415	428	432	433	435	438	440	442	444	449	450	451	452	468	471	477	479	482	496	497	507	512	513	515	521	523	539	542	547	562
type	n	%	mutations	rate	N	S	S	S	S	T	T	S	I	V	K	S	V	I	I	Q	I	Y	G	Y	F	I	A	E	S	S	N	I	A	Y	T	K	M	A	S	T	D	K	T	T	A	A	I	T	A
2b-1	1	0.444444	1	0.302115	∙	∙	∙	∙	∙	∙	∙	∙	∙	∙	∙	∙	∙	∙	V	∙	∙	∙	∙	∙	∙	∙	∙	∙	∙	∙	∙	∙	∙	∙	∙	∙	∙	∙	∙	∙	∙	∙	∙	∙	∙	∙	∙	∙	∙
2b-2	20	8.88889	2	0.60423	∙	∙	∙	∙	∙	∙	∙	∙	∙	∙	∙	∙	∙	∙	V	∙	∙	∙	∙	∙	∙	∙	∙	∙	∙	∙	∙	∙	∙	∙	∙	∙	∙	∙	∙	∙	∙	∙	∙	∙	∙	∙	∙	∙	∙
2b-3	9	4	3	0.906344	∙	∙	∙	∙	∙	∙	∙	∙	∙	∙	∙	∙	∙	∙	V	∙	∙	∙	∙	∙	∙	∙	∙	∙	∙	∙	∙	∙	∙	∙	∙	∙	∙	∙	∙	∙	∙	∙	∙	∙	∙	∙	∙	∙	∙
2b-4	5	2.22222	3	0.906344	∙	∙	∙	∙	∙	∙	∙	∙	∙	∙	∙	∙	∙	∙	V	∙	∙	∙	∙	∙	∙	∙	∙	∙	∙	∙	∙	∙	∙	∙	∙	∙	∙	∙	∙	∙	∙	∙	∙	∙	∙	∙	∙	∙	∙
2b-5	14	6.22222	4	1.20846	∙	∙	∙	∙	∙	∙	∙	∙	∙	∙	∙	∙	∙	∙	V	∙	∙	∙	∙	∙	∙	∙	∙	∙	∙	∙	∙	∙	∙	∙	∙	∙	∙	∙	∙	∙	∙	∙	∙	∙	S	∙	∙	∙	∙
2b-6	3	1.33333	4	1.20846	∙	∙	∙	∙	∙	∙	∙	∙	∙	∙	∙	∙	∙	∙	V	∙	∙	∙	∙	∙	∙	∙	∙	∙	∙	∙	∙	∙	∙	∙	∙	∙	∙	G	∙	∙	∙	∙	∙	∙	∙	∙	∙	∙	∙
2b-7	1	0.444444	4	1.20846	∙	∙	∙	∙	∙	∙	∙	∙	∙	∙	∙	∙	∙	∙	V	∙	∙	∙	∙	∙	∙	∙	∙	∙	∙	∙	∙	S	∙	∙	∙	∙	∙	∙	∙	∙	∙	∙	∙	∙	∙	∙	∙	∙	∙
2b-8	1	0.444444	4	1.20846	∙	∙	∙	∙	∙	∙	∙	∙	∙	∙	∙	∙	∙	∙	V	∙	∙	∙	∙	-	∙	∙	∙	∙	∙	∙	∙	∙	∙	∙	∙	∙	∙	∙	∙	∙	∙	∙	∙	∙	∙	∙	∙	∙	∙
2b-9	5	2.22222	5	1.51057	∙	∙	∙	∙	∙	∙	∙	∙	∙	∙	∙	∙	∙	∙	V	∙	∙	W	-	∙	∙	∙	∙	∙	∙	∙	∙	∙	∙	∙	∙	∙	∙	∙	∙	∙	∙	∙	∙	∙	∙	∙	∙	∙	∙
2b-10	1	0.444444	13	3.92749	∙	∙	∙	∙	∙	∙	∙	∙	∙	∙	∙	∙	∙	∙	V	∙	∙	W	-	∙	∙	∙	∙	∙	∙	∙	∙	A	∙	∙	∙	T	∙	∙	∙	I	E	E	S	∙	∙	∙	∙	∙	∙
2b-11	1	0.444444	14	4.22961	∙	∙	∙	∙	∙	∙	∙	∙	∙	∙	∙	∙	I	∙	V	L	∙	W	-	∙	∙	∙	∙	∙	∙	∙	∙	A	∙	∙	∙	T	∙	∙	∙	I	E	E	S	∙	∙	∙	∙	∙	∙
2b-12	3	1.33333	15	4.53172	E	∙	∙	T	T	∙	∙	∙	∙	∙	∙	∙	∙	∙	V	∙	∙	W	-	∙	∙	∙	∙	∙	∙	∙	∙	A	∙	∙	∙	T	∙	∙	∙	I	E	E	S	∙	∙	∙	∙	∙	∙
2b-13	1	0.444444	15	4.53172	∙	∙	∙	∙	∙	∙	∙	∙	∙	∙	∙	∙	I	∙	V	L	∙	W	-	∙	∙	∙	∙	∙	∙	∙	∙	V	∙	∙	∙	T	∙	∙	∙	I	E	E	S	∙	∙	∙	∙	∙	∙
2b-14	1	0.444444	15	4.53172	E	∙	∙	A	G	S	∙	∙	∙	∙	∙	∙	∙	∙	V	∙	∙	W	-	∙	∙	∙	∙	∙	∙	∙	∙	A	∙	∙	∙	T	∙	∙	∙	I	E	E	S	∙	∙	∙	∙	∙	∙
2b-15	1	0.444444	15	4.53172	∙	∙	K	T	∙	S	∙	∙	∙	∙	∙	∙	∙	∙	V	∙	∙	W	-	∙	∙	∙	∙	∙	∙	∙	∙	A	∙	∙	∙	T	∙	∙	∙	I	E	E	S	∙	∙	∙	∙	∙	∙
2b-16	25	11.1111	16	4.83384	E	∙	∙	A	G	S	∙	∙	∙	∙	∙	∙	∙	∙	V	∙	∙	W	-	∙	∙	∙	∙	∙	∙	∙	∙	A	∙	∙	∙	T	∙	∙	∙	I	E	E	S	∙	∙	∙	∙	∙	∙
2b-17	20	8.88889	17	5.13595	E	∙	∙	A	G	S	∙	∙	∙	∙	∙	∙	∙	∙	V	∙	∙	W	-	∙	∙	∙	∙	∙	∙	∙	∙	A	∙	∙	∙	T	∙	∙	∙	I	E	E	S	∙	∙	∙	∙	∙	∙
2b-18	1	0.444444	17	5.13595	E	∙	∙	A	G	S	∙	∙	∙	∙	∙	∙	∙	∙	V	∙	∙	W	-	∙	∙	∙	∙	∙	∙	∙	∙	A	∙	∙	∙	T	∙	∙	∙	I	E	E	S	∙	∙	∙	∙	∙	∙
2b-19	6	2.66667	18	5.43807	E	∙	∙	A	G	S	∙	∙	∙	∙	∙	∙	∙	∙	V	∙	∙	W	-	∙	∙	∙	∙	∙	∙	∙	∙	A	∙	∙	∙	T	∙	∙	∙	I	E	E	S	∙	∙	∙	∙	∙	∙
2b-20	1	0.444444	18	5.43807	E	∙	∙	A	G	S	∙	∙	∙	∙	∙	∙	∙	∙	V	∙	L	W	-	∙	∙	∙	∙	∙	∙	∙	∙	A	∙	∙	∙	T	∙	∙	P	∙	E	E	S	M	∙	∙	∙	∙	∙
2b-21	3	1.33333	19	5.74018	E	T	K	T	∙	S	∙	∙	∙	∙	∙	T	∙	L	V	∙	∙	W	-	∙	∙	∙	∙	∙	∙	∙	∙	A	∙	∙	∙	T	∙	∙	∙	I	E	E	S	∙	∙	∙	∙	∙	∙
2b-22	1	0.444444	19	5.74018	E	∙	∙	T	T	∙	∙	∙	∙	∙	∙	∙	∙	∙	V	∙	∙	W	-	∙	∙	∙	∙	∙	∙	∙	∙	A	∙	∙	∙	T	∙	∙	∙	I	E	E	S	∙	∙	∙	∙	∙	P
2b-23	2	0.888889	22	6.64653	E	∙	∙	∙	G	E	∙	∙	∙	∙	∙	∙	∙	∙	V	∙	L	W	-	∙	∙	∙	∙	∙	∙	∙	∙	A	∙	∙	∙	T	∙	∙	P	∙	E	E	S	M	∙	V	V	K	P
2b-24	1	0.444444	22	6.64653	E	∙	∙	A	G	S	∙	∙	∙	∙	∙	∙	∙	∙	V	∙	L	W	-	∙	∙	∙	∙	∙	∙	∙	∙	A	∙	∙	∙	T	∙	∙	P	∙	E	E	S	M	∙	V	V	K	P
2b-25	3	1.33333	23	6.94864	E	∙	∙	∙	G	E	∙	∙	∙	∙	∙	∙	∙	∙	V	∙	L	W	-	∙	∙	∙	∙	∙	∙	∙	∙	A	∙	∙	∙	T	∙	∙	P	∙	E	E	S	M	∙	V	V	K	P
2b-26	1	0.444444	23	6.94864	E	∙	∙	A	G	S	∙	∙	∙	∙	∙	∙	∙	∙	V	∙	L	W	-	∙	∙	∙	∙	∙	∙	∙	∙	A	∙	∙	∙	T	∙	∙	P	∙	E	E	S	M	∙	V	V	K	P
2b-27	1	0.444444	24	7.25076	E	∙	∙	∙	G	E	∙	∙	∙	∙	∙	∙	∙	∙	V	∙	L	W	-	∙	∙	∙	∙	∙	∙	∙	∙	A	∙	∙	∙	T	∙	∙	P	∙	E	E	S	M	∙	V	V	K	P
2b-28	1	0.444444	24	7.25076	E	∙	∙	T	T	∙	∙	∙	∙	∙	∙	∙	∙	∙	V	∙	L	W	-	∙	∙	∙	∙	∙	∙	∙	∙	A	P	F	A	T	∙	∙	P	∙	E	E	S	M	∙	V	V	K	P
2b-29	10	4.44444	25	7.55287	E	∙	∙	A	G	S	∙	∙	∙	∙	∙	∙	∙	∙	V	∙	L	W	-	∙	∙	∙	∙	∙	∙	∙	∙	A	∙	∙	∙	T	∙	∙	P	∙	E	E	S	M	∙	V	V	K	P
2b-30	3	1.33333	25	7.55287	E	∙	∙	A	G	S	∙	∙	∙	∙	∙	∙	∙	∙	V	∙	L	W	-	∙	∙	∙	∙	∙	∙	∙	∙	A	∙	∙	∙	T	∙	∙	P	∙	E	E	S	M	∙	V	V	K	P
2b-31	1	0.444444	26	7.85498	E	∙	∙	A	G	S	∙	∙	∙	∙	∙	∙	∙	∙	V	∙	L	W	-	∙	∙	∙	∙	∙	∙	∙	∙	A	∙	∙	∙	T	∙	∙	P	∙	E	E	S	M	∙	V	V	K	P
2b-32	1	0.444444	27	8.1571	∙	∙	∙	∙	∙	∙	∙	∙	∙	∙	∙	∙	I	∙	V	L	L	W	-	∙	M	L	V	Q	∙	∙	∙	A	P	F	A	T	∙	∙	P	∙	E	E	S	M	∙	V	V	K	P
2b-33	1	0.444444	28	8.45921	∙	∙	∙	∙	∙	∙	∙	∙	∙	∙	∙	∙	I	∙	V	L	L	W	-	∙	M	L	V	Q	∙	∙	∙	A	P	F	A	T	∙	∙	P	∙	E	E	S	M	∙	V	V	K	P
2b-34	19	8.44444	28	8.45921	∙	∙	∙	∙	∙	∙	∙	∙	∙	∙	∙	∙	I	∙	V	L	∙	W	-	∙	∙	∙	∙	∙	∙	∙	∙	V	∙	∙	∙	T	∙	∙	∙	∙	E	E	S	M	∙	V	V	K	P
2b-35	1	0.444444	29	8.76133	E	∙	∙	A	G	S	∙	∙	∙	∙	∙	∙	∙	∙	V	∙	L	W	-	∙	M	L	V	Q	∙	∙	∙	A	P	F	A	T	∙	∙	P	∙	E	E	S	M	∙	V	V	K	P
2b-36	4	1.77778	30	9.06344	∙	∙	∙	∙	∙	∙	∙	∙	∙	∙	∙	∙	I	∙	V	L	L	W	-	∙	M	L	V	Q	∙	∙	∙	A	P	F	A	T	∙	∙	P	∙	E	E	S	M	∙	V	V	K	P
2b-37	1	0.444444	30	9.06344	E	∙	∙	A	G	S	∙	∙	∙	∙	∙	∙	∙	∙	V	∙	L	W	-	∙	∙	∙	∙	∙	∙	∙	∙	A	∙	∙	∙	T	∙	∙	P	∙	E	E	S	M	∙	V	V	K	P
2b-38	7	3.11111	31	9.36556	∙	∙	∙	A	G	S	∙	∙	∙	∙	∙	∙	∙	∙	V	∙	L	W	-	∙	M	L	V	Q	∙	∙	∙	A	P	F	A	T	∙	∙	P	∙	E	E	S	M	∙	V	V	K	P
2b-39	1	0.444444	31	9.36556	∙	∙	∙	∙	∙	∙	∙	∙	∙	∙	∙	∙	I	∙	V	L	L	W	-	∙	M	L	V	Q	∙	∙	∙	A	P	F	A	T	∙	∙	P	∙	E	E	S	M	∙	V	V	K	P
2b-40	2	0.888889	31	9.36556	E	T	K	T	∙	S	∙	∙	∙	∙	∙	∙	∙	∙	V	∙	L	W	-	∙	∙	∙	∙	∙	∙	∙	∙	A	∙	∙	∙	T	∙	∙	P	∙	E	E	S	M	∙	V	V	K	P
2b-41	9	4	31	9.36556	E	∙	∙	∙	∙	∙	N	∙	∙	∙	∙	∙	I	∙	V	L	∙	W	-	∙	∙	∙	∙	∙	∙	∙	∙	V	∙	∙	∙	T	∙	∙	P	∙	E	E	S	M	∙	V	V	K	P
2b-42	15	6.66667	32	9.66767	E	∙	∙	A	G	S	∙	∙	∙	∙	∙	∙	∙	∙	V	∙	L	W	-	∙	M	L	V	Q	∙	∙	∙	A	P	F	A	T	∙	∙	P	∙	E	E	S	M	∙	V	V	K	P
2b-43	2	0.888889	32	9.66767	E	T	K	T	∙	S	∙	∙	∙	∙	∙	∙	∙	∙	V	∙	L	W	-	∙	∙	∙	∙	∙	∙	∙	∙	A	P	F	A	T	∙	∙	P	∙	E	E	S	M	∙	V	V	K	P
2b-44	1	0.444444	32	9.66767	∙	∙	∙	∙	G	E	∙	∙	∙	∙	∙	∙	I	∙	V	L	L	W	-	∙	M	L	V	Q	∙	∙	∙	A	P	F	A	T	∙	∙	P	∙	E	E	S	M	∙	V	V	K	P
2b-45	1	0.444444	32	9.66767	∙	∙	∙	A	G	S	∙	∙	∙	∙	∙	∙	∙	∙	V	∙	L	W	-	∙	M	L	V	Q	∙	∙	∙	A	P	F	A	T	T	∙	P	∙	E	E	S	M	∙	V	V	K	P
2b-46	1	0.444444	32	9.66767	E	∙	∙	∙	∙	∙	N	∙	∙	∙	∙	∙	I	∙	V	L	∙	W	-	∙	∙	∙	∙	∙	∙	∙	∙	V	∙	∙	∙	T	∙	∙	P	∙	E	E	S	M	V	V	V	K	P
2b-47	1	0.444444	34	10.2719	E	T	K	T	∙	S	∙	∙	∙	∙	∙	∙	∙	∙	V	∙	L	W	-	∙	∙	∙	∙	∙	∙	∙	∙	A	P	F	A	T	∙	∙	P	∙	E	E	S	M	∙	V	V	K	P
2b-48	3	1.33333	37	11.1782	E	∙	∙	A	G	S	∙	∙	∙	∙	∙	∙	∙	∙	V	∙	L	W	-	∙	M	L	V	Q	∙	∙	∙	A	P	F	A	T	∙	∙	P	∙	E	E	S	M	∙	V	V	K	P
2b-49	2	0.888889	37	11.1782	E	T	K	T	∙	S	∙	∙	∙	∙	∙	∙	∙	∙	V	∙	L	W	-	∙	M	L	V	Q	∙	∙	∙	A	P	F	A	T	∙	∙	P	∙	E	E	S	M	∙	V	V	K	P
2b-50	5	2.22222	38	11.4804	E	T	K	T	∙	S	∙	∙	∙	∙	∙	∙	∙	∙	V	∙	L	W	-	∙	M	L	V	Q	∙	∙	∙	A	P	F	A	T	∙	∙	P	∙	E	E	S	M	∙	V	V	K	P
2b-51	1	0.444444	38	11.4804	E	∙	∙	A	G	S	∙	∙	∙	∙	∙	∙	I	∙	V	L	∙	W	-	∙	∙	∙	V	Q	∙	∙	∙	V	P	F	A	T	∙	∙	P	∙	E	E	S	M	∙	V	V	K	P
Italics and underlined letters indicate PBPs conserved amino acid motifs; SXXK, SXN, and KT(S)G.
[truncated: 30 more columns]

## Sheet: S3d_PBP2x alterlations
Table S3d: Deduced amino acid alterations in transpeptidase domain (TPD) of penicillin-binding protein PBP2x (264 amino acids)
PBP2x	No. of isoltes (n=225)		No. of	Mutations	256	257	266	276	279	280	281	283	284	285	286	288	291	295	298	313	320	321	322	323	324	325	326	327	333	334	335	339	340	341	342	344	346	347	352	353	354	359	360	361	362	364	365	367	372
type	n	%	mutations	rate	T	V	I	T	N	T	F	D	N	A	K	R	N	V	K	S	G	Q	E	G	L	L	E	R	E	A	F	S	T	M	K	L	V	A	N	G	T	A	Y	Y	T	N	E	V	K
2x-1	6	2.66667	1	0.274725	∙	∙	∙	∙	∙	∙	∙	∙	∙	∙	∙	∙	∙	∙	∙	∙	∙	∙	∙	∙	∙	∙	∙	∙	∙	∙	∙	∙	∙	∙	∙	∙	∙	∙	∙	∙	∙	∙	∙	∙	∙	∙	∙	∙	∙
2x-2	1	0.444444	1	0.274725	∙	∙	∙	∙	∙	∙	∙	∙	∙	∙	∙	∙	∙	∙	∙	∙	∙	∙	∙	∙	∙	∙	∙	∙	∙	∙	∙	∙	∙	∙	∙	∙	∙	∙	∙	∙	∙	∙	∙	∙	∙	∙	∙	∙	∙
2x-3	1	0.444444	1	0.274725	∙	∙	∙	∙	∙	∙	∙	∙	∙	∙	∙	∙	∙	∙	∙	∙	∙	∙	∙	∙	∙	∙	∙	∙	∙	∙	∙	∙	∙	∙	∙	∙	∙	∙	∙	∙	∙	∙	∙	∙	∙	∙	∙	∙	∙
2x-4	4	1.77778	2	0.549451	∙	∙	∙	∙	∙	∙	∙	∙	∙	∙	∙	∙	∙	∙	∙	∙	∙	∙	∙	∙	∙	∙	∙	∙	∙	∙	∙	∙	∙	∙	∙	∙	∙	∙	∙	∙	∙	∙	∙	∙	∙	∙	∙	∙	∙
2x-5	2	0.888889	2	0.549451	∙	∙	∙	∙	∙	∙	∙	∙	∙	∙	∙	∙	∙	∙	∙	∙	∙	∙	∙	∙	∙	∙	∙	∙	∙	∙	∙	∙	∙	∙	∙	∙	∙	∙	∙	∙	∙	∙	∙	∙	∙	∙	∙	∙	∙
2x-6	2	0.888889	3	0.824176	∙	∙	∙	∙	∙	∙	∙	∙	∙	∙	∙	∙	∙	∙	∙	∙	∙	∙	∙	∙	∙	∙	∙	∙	∙	∙	∙	∙	∙	∙	∙	∙	∙	∙	∙	∙	∙	∙	∙	∙	∙	∙	∙	∙	∙
2x-7	2	0.888889	3	0.824176	∙	∙	∙	∙	∙	∙	∙	∙	∙	∙	∙	∙	∙	∙	∙	∙	∙	∙	∙	∙	∙	∙	∙	∙	∙	∙	∙	∙	∙	∙	∙	∙	∙	∙	∙	∙	∙	∙	∙	∙	∙	∙	∙	∙	∙
2x-8	17	7.55556	4	1.0989	∙	∙	∙	∙	∙	∙	∙	∙	∙	∙	∙	∙	∙	∙	∙	∙	∙	∙	∙	∙	∙	∙	∙	∙	∙	∙	∙	∙	∙	∙	∙	∙	∙	∙	∙	∙	∙	∙	∙	∙	∙	∙	∙	∙	∙
2x-9	1	0.444444	4	1.0989	∙	∙	∙	I	∙	∙	∙	∙	∙	∙	∙	∙	∙	∙	∙	∙	∙	∙	∙	∙	∙	∙	∙	∙	∙	∙	∙	∙	∙	∙	∙	∙	∙	∙	∙	∙	∙	∙	∙	∙	∙	∙	∙	∙	∙
2x-10	1	0.444444	5	1.37363	∙	∙	∙	∙	∙	∙	∙	∙	∙	∙	∙	∙	∙	∙	∙	∙	∙	∙	∙	∙	∙	∙	∙	∙	∙	∙	∙	∙	∙	∙	∙	∙	∙	∙	∙	∙	∙	∙	∙	∙	∙	∙	∙	∙	∙
2x-11	1	0.444444	9	2.47253	∙	∙	∙	∙	∙	∙	∙	∙	∙	∙	∙	∙	∙	∙	∙	∙	∙	∙	∙	∙	∙	∙	∙	∙	∙	∙	∙	∙	∙	∙	∙	∙	∙	∙	∙	∙	∙	∙	∙	∙	∙	∙	∙	∙	∙
2x-12	1	0.444444	10	2.74725	∙	∙	∙	∙	∙	∙	∙	∙	∙	∙	∙	∙	∙	∙	∙	∙	∙	∙	∙	∙	∙	∙	∙	∙	∙	∙	∙	∙	∙	∙	∙	∙	∙	∙	∙	∙	∙	∙	∙	∙	∙	∙	∙	∙	∙
2x-13	1	0.444444	10	2.74725	∙	∙	∙	∙	∙	∙	∙	∙	∙	∙	∙	∙	∙	∙	∙	∙	∙	∙	∙	∙	∙	∙	∙	∙	∙	∙	∙	∙	∙	∙	∙	∙	∙	∙	∙	∙	∙	∙	∙	∙	∙	∙	∙	∙	∙
2x-14	2	0.888889	17	4.67033	∙	∙	∙	∙	∙	∙	∙	∙	∙	∙	∙	∙	∙	∙	∙	∙	∙	∙	∙	∙	∙	∙	∙	∙	∙	∙	∙	∙	∙	∙	∙	∙	∙	∙	∙	∙	∙	∙	∙	∙	∙	∙	∙	∙	∙
2x-15	1	0.444444	19	5.21978	∙	∙	∙	∙	∙	∙	∙	∙	T	∙	∙	∙	∙	∙	R	∙	∙	∙	∙	∙	∙	∙	∙	∙	∙	∙	∙	∙	∙	∙	∙	∙	∙	∙	∙	∙	∙	∙	∙	∙	∙	∙	∙	∙	∙
2x-16	12	5.33333	20	5.49451	∙	∙	∙	∙	∙	∙	∙	∙	T	∙	∙	∙	∙	∙	R	∙	∙	∙	∙	∙	∙	∙	∙	∙	∙	∙	∙	∙	∙	∙	∙	∙	∙	∙	∙	∙	∙	∙	∙	∙	∙	∙	∙	∙	∙
2x-17	2	0.888889	21	5.76923	∙	∙	∙	∙	∙	∙	∙	∙	∙	∙	∙	∙	∙	∙	∙	∙	∙	∙	∙	∙	∙	∙	∙	∙	∙	∙	∙	∙	∙	∙	∙	∙	∙	∙	∙	∙	∙	∙	∙	∙	∙	∙	∙	∙	∙
2x-18	10	4.44444	22	6.04396	∙	∙	∙	∙	∙	∙	∙	∙	T	∙	∙	K	∙	∙	∙	∙	∙	E	∙	∙	∙	∙	∙	∙	∙	∙	∙	∙	∙	∙	∙	∙	∙	∙	∙	∙	∙	∙	∙	∙	∙	∙	∙	∙	∙
2x-19	1	0.444444	22	6.04396	∙	∙	∙	∙	∙	∙	∙	∙	∙	∙	∙	∙	∙	∙	∙	∙	∙	∙	∙	∙	∙	∙	∙	∙	∙	∙	∙	∙	∙	∙	∙	∙	∙	∙	∙	∙	∙	∙	∙	∙	∙	∙	∙	∙	∙
2x-20	2	0.888889	23	6.31868	∙	∙	∙	∙	∙	∙	∙	∙	∙	∙	∙	∙	∙	∙	∙	∙	∙	∙	∙	∙	∙	∙	∙	∙	∙	∙	∙	∙	∙	∙	∙	∙	∙	∙	∙	∙	∙	∙	∙	∙	∙	∙	∙	∙	∙
2x-21	1	0.444444	23	6.31868	∙	∙	∙	∙	∙	∙	∙	∙	T	∙	∙	K	∙	∙	∙	∙	∙	E	∙	∙	∙	∙	∙	∙	∙	∙	∙	∙	∙	∙	∙	∙	∙	∙	∙	∙	∙	∙	∙	∙	∙	∙	∙	∙	∙
2x-22	3	1.33333	24	6.59341	∙	∙	∙	∙	∙	∙	∙	∙	∙	∙	∙	∙	∙	∙	∙	∙	∙	E	∙	∙	∙	∙	∙	∙	∙	∙	∙	∙	∙	∙	∙	∙	∙	∙	∙	∙	∙	∙	∙	∙	∙	∙	∙	∙	∙
2x-23	6	2.66667	26	7.14286	∙	∙	∙	∙	∙	∙	∙	∙	T	∙	∙	K	∙	∙	∙	∙	∙	E	∙	∙	∙	∙	∙	∙	∙	∙	∙	∙	∙	∙	∙	∙	∙	∙	∙	∙	∙	∙	∙	∙	∙	∙	∙	∙	∙
2x-24	5	2.22222	26	7.14286	∙	∙	∙	∙	∙	∙	∙	∙	T	∙	∙	∙	∙	∙	R	∙	∙	∙	∙	∙	∙	∙	∙	∙	∙	∙	∙	∙	∙	∙	∙	∙	∙	∙	∙	∙	∙	∙	∙	∙	∙	∙	∙	∙	∙
2x-25	51	22.6667	27	7.41758	∙	∙	∙	I	∙	∙	∙	∙	T	∙	∙	K	∙	∙	∙	∙	∙	E	∙	∙	∙	∙	∙	∙	∙	∙	∙	∙	∙	∙	∙	∙	∙	∙	∙	∙	∙	∙	∙	∙	∙	∙	∙	∙	∙
2x-26	3	1.33333	28	7.69231	∙	I	∙	∙	∙	∙	∙	∙	T	∙	R	∙	∙	∙	R	∙	∙	∙	∙	∙	∙	∙	∙	∙	∙	∙	∙	∙	∙	∙	∙	∙	∙	∙	∙	∙	∙	∙	∙	∙	∙	∙	∙	∙	∙
2x-27	2	0.888889	28	7.69231	∙	∙	∙	∙	∙	∙	∙	∙	T	∙	∙	∙	∙	∙	R	∙	∙	∙	∙	∙	∙	∙	∙	∙	∙	∙	∙	∙	∙	∙	∙	∙	∙	∙	∙	∙	∙	∙	∙	∙	∙	∙	∙	∙	∙
2x-28	1	0.444444	29	7.96703	∙	∙	∙	I	∙	∙	∙	∙	T	∙	∙	K	∙	∙	∙	∙	∙	∙	∙	∙	V	∙	∙	∙	∙	∙	∙	∙	∙	∙	∙	∙	∙	∙	∙	∙	∙	∙	∙	∙	∙	∙	∙	∙	∙
2x-29	1	0.444444	30	8.24176	∙	∙	∙	I	∙	∙	∙	∙	T	∙	∙	K	∙	∙	∙	∙	∙	E	∙	∙	∙	∙	∙	∙	∙	∙	∙	∙	∙	∙	∙	∙	∙	∙	∙	∙	∙	∙	∙	∙	∙	∙	∙	∙	∙
2x-30	1	0.444444	30	8.24176	∙	∙	∙	I	∙	∙	∙	∙	T	∙	∙	K	∙	∙	∙	∙	∙	∙	∙	∙	V	∙	∙	∙	∙	∙	∙	∙	∙	∙	∙	∙	∙	∙	∙	∙	∙	∙	∙	∙	∙	∙	∙	∙	∙
2x-31	5	2.22222	31	8.51648	∙	∙	∙	I	∙	∙	∙	∙	T	∙	∙	K	∙	∙	∙	∙	∙	E	∙	∙	∙	∙	∙	∙	∙	∙	∙	∙	∙	∙	∙	∙	∙	∙	∙	∙	∙	∙	∙	∙	∙	∙	∙	∙	∙
2x-32	1	0.444444	31	8.51648	∙	∙	∙	∙	T	∙	∙	∙	T	∙	∙	K	∙	I	∙	∙	∙	E	∙	∙	∙	∙	∙	∙	∙	∙	∙	∙	∙	∙	∙	∙	∙	∙	∙	∙	∙	∙	∙	∙	∙	∙	∙	∙	∙
2x-33	3	1.33333	32	8.79121	∙	I	∙	I	∙	∙	∙	∙	T	∙	∙	K	∙	∙	∙	∙	∙	E	∙	∙	∙	∙	∙	∙	∙	∙	∙	∙	∙	∙	∙	∙	∙	∙	∙	∙	∙	∙	∙	∙	∙	∙	∙	∙	∙
2x-34	2	0.888889	32	8.79121	∙	∙	∙	I	∙	∙	∙	∙	T	∙	∙	K	∙	I	∙	∙	∙	E	∙	∙	∙	∙	∙	∙	∙	∙	∙	∙	∙	∙	∙	∙	∙	∙	∙	∙	∙	∙	∙	∙	∙	∙	∙	∙	∙
2x-35	1	0.444444	32	8.79121	∙	I	∙	I	∙	∙	∙	∙	T	∙	∙	K	∙	∙	∙	∙	∙	∙	∙	∙	V	∙	∙	∙	∙	∙	∙	∙	∙	∙	∙	∙	∙	∙	∙	∙	∙	∙	∙	∙	∙	∙	∙	∙	∙
2x-36	1	0.444444	32	8.79121	∙	∙	∙	∙	∙	∙	∙	∙	T	∙	∙	∙	∙	∙	R	∙	∙	∙	∙	∙	V	∙	∙	∙	∙	∙	∙	∙	∙	∙	∙	∙	∙	∙	∙	∙	∙	∙	∙	∙	∙	∙	∙	∙	∙
2x-37	1	0.444444	32	8.79121	∙	∙	∙	∙	T	∙	∙	∙	T	∙	∙	K	∙	I	∙	∙	∙	A	∙	∙	M	I	∙	∙	∙	∙	∙	∙	∙	∙	∙	∙	∙	∙	∙	∙	∙	∙	∙	∙	∙	∙	∙	∙	∙
2x-38	1	0.444444	32	8.79121	∙	∙	∙	∙	T	∙	∙	∙	T	∙	∙	K	∙	I	∙	∙	∙	E	∙	∙	∙	∙	∙	∙	∙	∙	∙	∙	∙	∙	∙	∙	∙	∙	∙	∙	∙	∙	∙	∙	∙	∙	∙	∙	∙
2x-39	3	1.33333	33	9.06593	∙	I	∙	∙	∙	∙	∙	∙	T	∙	R	∙	∙	I	R	∙	∙	∙	∙	∙	V	∙	∙	∙	∙	∙	∙	∙	∙	∙	∙	∙	∙	∙	∙	∙	∙	∙	∙	∙	∙	∙	∙	∙	∙
2x-40	1	0.444444	33	9.06593	∙	I	∙	∙	D	∙	∙	N	T	∙	∙	∙	∙	I	R	∙	∙	∙	∙	∙	∙	∙	∙	∙	∙	∙	∙	∙	∙	∙	∙	∙	∙	∙	∙	∙	∙	∙	∙	∙	∙	∙	∙	∙	∙
2x-41	1	0.444444	33	9.06593	∙	I	∙	∙	D	∙	∙	N	T	∙	∙	∙	∙	I	R	∙	∙	∙	∙	∙	V	∙	∙	∙	∙	∙	∙	∙	∙	∙	∙	∙	∙	∙	∙	∙	∙	∙	∙	∙	∙	∙	∙	∙	∙
2x-42	16	7.11111	34	9.34066	∙	I	∙	∙	D	∙	∙	N	T	∙	∙	∙	∙	I	R	∙	∙	∙	∙	∙	V	∙	∙	∙	∙	∙	∙	∙	∙	∙	∙	∙	∙	∙	∙	∙	∙	∙	∙	∙	∙	∙	∙	∙	∙
2x-43	1	0.444444	34	9.34066	∙	I	∙	∙	D	∙	∙	N	T	∙	∙	∙	∙	I	R	∙	∙	∙	∙	∙	V	∙	∙	∙	∙	∙	∙	∙	∙	∙	∙	∙	∙	∙	∙	∙	∙	∙	∙	∙	∙	∙	∙	∙	∙
2x-44	1	0.444444	34	9.34066	∙	I	∙	∙	D	∙	∙	N	T	∙	∙	∙	∙	I	R	∙	∙	∙	∙	∙	V	∙	∙	∙	∙	∙	∙	∙	∙	∙	∙	∙	∙	∙	∙	∙	∙	∙	∙	∙	∙	∙	∙	∙	∙
2x-45	4	1.77778	35	9.61538	∙	I	∙	∙	D	∙	∙	N	T	∙	∙	∙	∙	I	R	∙	∙	∙	∙	∙	V	∙	∙	∙	∙	∙	∙	∙	∙	∙	∙	∙	∙	∙	∙	∙	∙	∙	∙	∙	∙	∙	∙	∙	∙
2x-46	1	0.444444	35	9.61538	∙	∙	∙	I	∙	∙	∙	∙	T	∙	∙	K	∙	∙	∙	∙	∙	E	∙	∙	∙	∙	∙	∙	∙	∙	∙	∙	∙	∙	∙	∙	∙	∙	∙	∙	∙	∙	∙	∙	∙	∙	∙	∙	∙
2x-47	1	0.444444	35	9.61538	∙	∙	∙	∙	∙	∙	∙	∙	T	∙	∙	K	∙	∙	∙	∙	∙	E	∙	∙	∙	∙	∙	∙	∙	∙	∙	∙	∙	∙	∙	∙	∙	∙	∙	∙	∙	∙	∙	∙	∙	∙	∙	∙	∙
2x-48	1	0.444444	35	9.61538	∙	∙	∙	∙	∙	∙	∙	∙	T	∙	R	∙	∙	∙	R	∙	∙	∙	∙	∙	∙	∙	∙	∙	∙	∙	∙	∙	∙	∙	∙	∙	∙	∙	∙	∙	∙	∙	∙	∙	∙	∙	∙	∙	∙
2x-49	1	0.444444	36	9.89011	∙	∙	∙	I	∙	∙	∙	∙	T	∙	∙	K	∙	∙	∙	∙	∙	E	∙	∙	∙	∙	∙	∙	∙	∙	∙	∙	∙	∙	∙	∙	∙	∙	∙	∙	∙	∙	∙	∙	∙	∙	∙	∙	∙
2x-50	2	0.888889	37	10.1648	∙	∙	∙	∙	T	∙	∙	∙	T	∙	∙	K	∙	I	∙	∙	∙	∙	∙	∙	V	∙	∙	∙	∙	∙	∙	∙	∙	∙	∙	∙	∙	∙	∙	∙	∙	∙	∙	∙	∙	∙	∙	∙	∙
2x-51	1	0.444444	37	10.1648	∙	I	∙	∙	∙	∙	∙	∙	T	∙	R	∙	∙	∙	R	∙	∙	∙	∙	∙	V	∙	∙	∙	∙	∙	∙	∙	∙	∙	∙	∙	∙	∙	∙	∙	∙	∙	∙	∙	∙	∙	∙	∙	∙
2x-52	1	0.444444	43	11.8132	∙	∙	∙	∙	T	∙	∙	∙	T	∙	∙	K	∙	I	∙	∙	∙	A	∙	∙	M	I	∙	∙	∙	∙	∙	∙	∙	∙	∙	∙	L	V	∙	∙	∙	∙	∙	F	∙	S	∙	T	∙
2x-53	1	0.444444	106	29.1209	∙	∙	∙	∙	D	I	∙	∙	K	T	∙	K	S	∙	∙	A	A	D	K	D	∙	∙	Q	Y	A	T	M	∙	∙	I	∙	M	L	∙	S	N	V	Q	M	L	V	∙	G	T	T
2x-54	1	0.444444	106	29.1209	∙	∙	∙	∙	D	I	∙	∙	K	T	∙	K	S	∙	∙	A	A	D	K	D	∙	∙	Q	Y	A	∙	M	∙	∙	I	∙	M	L	∙	S	N	V	Q	M	L	V	∙	G	T	T
2x-55	14	6.22222	107	29.3956	∙	∙	∙	∙	D	V	∙	∙	K	T	∙	K	S	∙	∙	A	A	D	K	D	∙	∙	Q	Y	A	T	M	∙	∙	I	∙	M	L	∙	S	N	V	Q	M	L	V	∙	G	T	T
2x-56	11	4.88889	108	29.6703	∙	∙	L	∙	D	I	∙	∙	K	T	∙	K	S	∙	∙	A	A	D	K	D	∙	∙	Q	Y	A	T	M	∙	∙	I	∙	M	L	∙	S	N	V	Q	M	L	V	∙	G	T	T
2x-57	1	0.444444	108	29.6703	∙	∙	∙	∙	D	I	∙	∙	K	T	∙	K	S	∙	∙	A	A	D	K	D	∙	∙	Q	Y	A	T	M	∙	∙	I	∙	M	L	∙	S	N	V	Q	M	L	V	∙	G	T	T
2x-58	2	0.888889	109	29.9451	V	∙	L	∙	D	I	I	∙	K	T	∙	K	G	∙	∙	A	A	D	K	D	∙	∙	Q	Y	A	∙	M	∙	∙	I	∙	M	L	∙	S	N	V	Q	M	L	V	∙	G	T	T
2x-59	1	0.444444	109	29.9451	V	∙	L	∙	D	I	∙	∙	K	T	∙	K	S	∙	∙	A	A	D	K	D	∙	∙	Q	Y	A	T	M	∙	∙	I	∙	M	L	∙	S	N	V	Q	M	L	V	∙	G	T	T
Italics and underlined letters indicate PBPs conserved amino acid motifs; SXXK, SXN, and KT(S)G.
[truncated: 108 more columns]

## Sheet: S4_Candidate mutations
Table S4: Amino acid substitutions within the transpeptidase domain (TPD) of penicillin binding proteins (PBPs) and number of S. suis isolates with each variant, and the percent different of variant between the isolates being non-susceptible (NS) and susceptible (S).
Note only those substitutions with >70 % prevalence and >50% significant differene between two groups are listed and highlighted.
		PBP1a							PBP2a																		PBP2b									PBP2x
		P409T	V412F/I/L	S477D/G	K522E/Q/S	K525Q/R	M587S/T		S430A	M433T	L479F	Y487F	V504A	A522S	T523A	K527D	E549Q	A568S	T578L	T581S	T584A	A585T	H588Y	I589L	H610Y		I428L	S497P	A539V	T521M	I542V	T547K	A562P	T625R		N279D	Y389F/M	Q405E/K/L	Q407E/K	A434E/S	M437L	S445T	Q453H	T467S	D486N	D511A/E	R514D/G	Y525F	S556G/K
PEN	S (n = 72)	13 (18.1)	12 (16.7)	12 (16.7)	12 (16.7)	12 (16.7)	1 (1.4)		4 (5.6)	4 (5.6)	6 (8.3)	6 (8.3)	12 (16.7)	12 (16.7)	13 (18.1)	12 (16.7)	12 (16.7)	12 (16.7)	12 (16.7)	12 (16.7)	14 (19.4)	12 (16.7)	13 (18.1)	13 (18.1)	3(4.2)		10 (13.9)	10 (13.9)	12 (16.7)	12 (16.7)	12 (16.7)	12 (16.7)	13 (18.1)	27 (37.5)		6 (8.3)	46 (63.9)	10 (13.9)	46 (63.9)	10 (13.9)	23 (31.9)	23 (31.9)	13 (18.1)	20 (27.8)	2 (2.8)	2 (2.8)	20 (27.8)	47 (65.3)	40 (55.6)
	NS (n = 153)	110 (71.9)	77 (50.3)	84 (54.9)	89 (58.2)	89 (58.2)	51 (33.3)		54 (35.3)	84 (49.3)	73 (47.7)	70 (45.8)	91 (59.5)	91 (59.5)	91 (59.5)	91 (59.5)	90 (58.8)	90 (58.8)	91 (59.5)	92 (60.1)	110 (71.9)	92 (60.1)	110 (71.9)	110 (71.9)	77 (50.3)		62 (40.5)	73 (47.7)	89 (58.2)	90 (58.8)	89 (58.2)	89 (58.2)	89 (58.2)	109 (71.2)		55 (35.9)	124 (81.0)	72 (47.1)	123 (80.4)	60 (39.2)	87 (56.9)	87 (56.9)	41 (26.8)	75 (49.0)	61 (39.9)	48 (31.4)	82 (53.6)	126 (82.4)	120 (78.4)
	% different	53.8	33.7	38.2	41.5	41.5	31.9		29.7	49.3	39.4	37.4	42.8	42.8	41.4	42.8	42.2	42.2	42.8	43.5	52.5	43.5	53.8	53.8	46.2		26.6	33.8	41.5	42.2	41.5	41.5	40.1	33.7		27.6	17.2	33.2	16.5	25.3	24.9	24.9	8.7	21.2	37.1	28.6	25.8	17.1	22.9
	p-value	< 0.001	< 0.001	< 0.001	< 0.001	< 0.001	< 0.001		< 0.001	< 0.001	< 0.001	< 0.001	< 0.001	< 0.001	< 0.001	< 0.001	< 0.001	< 0.001	< 0.001	< 0.001	< 0.001	< 0.001	< 0.001	< 0.001	< 0.001		< 0.001	< 0.001	< 0.001	< 0.001	< 0.001	< 0.001	< 0.001	< 0.001		< 0.001	0.005	< 0.001	0.008	< 0.001	< 0.001	< 0.001	0.152	0.003	0.589	0.584	< 0.001	0.005	< 0.001
AMP	S (n = 156)	57 (36.5)	34 (21.8)	38 (24.4)	38 (24.4)	38 (24.4)	3 (1.9)		28 (17.9)	28 (17.9)	31 (19.9)	31 (19.9)	39 (25.0)	39 (25.0)	40 (25.6)	39 (25.0)	39 (25.0)	39 (25.0)	40 (25.6)	40 (25.6)	58 (37.2)	40 (25.6)	57 (36.5)	40 (25.6)	28 (17.9)		16 (10.3)	26 (16.7)	45 (28.8)	45 (28.8)	45 (28.8)	45 (28.8)	46 (29.5)	70 (44.9)		11 (7.1)	103 (66.0)	20 (12.8)	102 (65.4)	16 (10.)	45 (28.8)	45 (28.8)	20 (12.8)	30 (19.2)	52 (33.3)	34 (21.8)	37 (23.7)	106 (67.9)	93 (59.6)
	NS (n = 69)	66 (95.7)	55 (79.7)	58 (84.1)	63 (91.3)	63 (91.3)	49 (71.0)		30 (43.5)	60 (87.0)	48 (69.6)	45 (65.2)	64 (92.8)	64 (92.8)	64 (92.8)	64 (92.8)	64 (92.8)	63 (91.3)	63 (91.3)	63 (91.3)	66 (95.7)	63 (91.3)	66 (95.7)	63 (91.3)	52 (75.4)		56 (81.2)	57 (82.6)	56 (81.2)	57 (82.6)	56 (81.2)	56 (81.2)	56 (81.2)	66 (95.7)		50 (72.5)	67 (97.1)	62 (89.9)	67 (97.1)	54 (78.3)	65 (94.2)	65 (94.2)	34 (49.3)	65 (94.2)	35 (50.7)	34 (49.3)	65 (94.2)	67 (97.1)	67 (97.1)
	% different	59.1	57.9	59.7	66.9	66.9	69.1		25.5	69	49.7	45.3	67.8	67.8	67.1	67.8	67.8	66.3	65.7	65.7	58.5	65.7	59.1	65.7	57.4		70.9	65.9	52.3	53.8	52.3	52.3	51.7	50.8		65.4	31.1	77	31.7	68	65.4	65.4	36.5	75	17.4	27.5	70.5	29.2	37.5
	p-value	< 0.001	< 0.001	< 0.001	< 0.001	< 0.001	< 0.001		< 0.001	< 0.001	< 0.001	< 0.001	< 0.001	< 0.001	< 0.001	< 0.001	< 0.001	< 0.001	< 0.001	< 0.001	< 0.001	< 0.001	< 0.001	< 0.001	< 0.001		< 0.001	< 0.001	< 0.001	< 0.001	< 0.001	< 0.001	< 0.001	< 0.001		< 0.001	< 0.001	< 0.001	< 0.001	< 0.001	< 0.001	< 0.001	< 0.001	< 0.001	0.014	< 0.001	< 0.001	< 0.001	< 0.001
AMC	S (n = 182)	82 (45.1)	54 (29.7)	61 (33.5)	61 (33.5)	61 (33.5)	12 (6.6)		43 (23.6)	47 (25.8)	49 (26.9)	49 (26.9)	62 (34.1)	62 (34.1)	63 (34.6)	62 (34.1)	61 (33.5)	61 (33.5)	62 (34.1)	62 (34.1)	83 (45.6)	62 (34.1)	81 (45.1)	62 (34.1)	42 (23.1)		32 (17.6)	43 (23.6)	62 (34.1)	62 (34.1)	62 (34.1)	62 (34.1)	63 (34.6)	94 (51.6)		28 (15.4)	128 (70.3)	41 (22.5)	127 (69.8)	32 (17.6)	69 (37.9)	69 (37.9)	39 (21.4)	54 (29.7)	72 (39.6)	53 (29.1)	61 (33.5)	131 (72.0)	118 (64.8)
	NS (n = 43)	41 (95.3)	35 (81.4)	35 (81.4)	40 (93.0)	40 (93.0)	40 (93.0)		15 (34.9)	41 (95.3)	30 (69.8)	27 (62.8)	41 (95.3)	41 (95.3)	41 (95.3)	41 (95.3)	41 (95.3)	41 (95.3)	41 (95.3)	41 (95.3)	41 (95.3)	41 (95.3)	41 (95.3)	41 (95.3)	38 (88.4)		40 (93.0)	40 (93.0)	39 (90.7)	40 (93.0)	39 (90.7)	39 (90.7)	39 (90.7)	42 (97.7)		33 (76.7)	42 (97.7)	41 (95.3)	42 (97.7)	38 (88.4)	41 (95.3)	41 (95.3)	15 (34.9)	41 (95.3)	15 (34.9)	15 (34.9)	41 (95.3)	42 (97.7)	42 (97.7)
	% different	50.3	51.7	47.9	59.5	59.5	86.4		11.3	69.5	42.8	35.9	61.3	61.3	60.7	61.3	61.8	61.8	61.3	61.3	49.7	61.3	50.3	61.3	65.3		75.4	69.4	56.6	59	56.6	56.6	56.1	46		61.4	27.3	72.8	27.9	70.8	57.4	57.4	13.5	65.7	4.7	5.8	61.8	25.7	32.8
	p-value	< 0.001	< 0.001	< 0.001	< 0.001	< 0.001	< 0.001		0.129	< 0.001	< 0.001	< 0.001	< 0.001	< 0.001	< 0.001	< 0.001	< 0.001	< 0.001	< 0.001	< 0.001	< 0.001	< 0.001	< 0.001	< 0.001	< 0.001		< 0.001	< 0.001	< 0.001	< 0.001	< 0.001	< 0.001	< 0.001	< 0.001		< 0.001	< 0.001	< 0.001	< 0.001	< 0.001	< 0.001	< 0.001	0.063	< 0.001	0.571	0.459	< 0.001	< 0.001	< 0.001
CXM	S (n = 75)	32 (42.7)	16 (21.3)	17 (22.7)	17 (22.7)	17 (22.7)	2 (2.7)		10 (13.3)	12 (16.0)	13 (17.3)	13 (17.3)	18 (24.0)	18 (24.0)	18 (24.0)	18 (24.0)	18 (24.0)	18 (24.0)	18 (24.0)	28 (24.0)	32 (42.7)	18 (24.0)	32 (42.7)	18 (24.0)	12 (16.0)		11 (14.7)	20 (26.7)	29 (38.7)	29 (38.7)	29 (38.7)	29 (38.7)	30 (40.0)	26 (34.7)		8 (10.7)	30 (40.0)	12 (16.0)	29 (38.7)	11 (14.7)	28 (37.3)	28 (37.3)	12 (16.0)	14 (18.7)	31 (41.3)	13 (17.3)	17 (22.7)	30 (40.0 )	28 (37.3)
	NS (n = 150)	91 (60.7)	73 (48.7)	79 (52.7)	84 (56.0)	84 (56.0)	50 (33.3)		48 (32.0)	76 (50.7)	66 (44.0)	63 (42.0)	85 (56.7)	85 (56.7)	86 (57.3)	85 (56.7)	84 (56.0)	84 (56.0)	85 (56.7)	85 (56.7)	92 (61.3)	85 (56.7)	91 (60.7)	85 (56.7)	68 (45.3)		61 (40.7)	63 (42.0)	72 (48.0)	73 (48.7)	72 (48.0)	72 (48.0)	72 (48.0)	110 (73.3)		53 (35.3)	140 (93.3)	70 (46.7)	140 (93.3)	59 (39.3)	82 (54.7)	82 (54.7)	42 (28.0)	81 (54.0)	56 (37.3)	55 (36.7)	85 (56.7)	143 (95.3)	132 (88.0)
	% different	18	27.3	30	33.3	33.3	30.7		18.7	34.7	26.7	24.7	32.7	32.7	33.3	32.7	32	32	32.7	32.7	18.7	32.7	18	32.7	29.3		26	15.3	9.3	10	9.3	9.3	8	38.7		24.7	53.3	30.7	54.7	24.7	17.3	17.3	12	35.3	4	19.3	34	55.3	50.7
	p-value	0.011	< 0.001	< 0.001	< 0.001	< 0.001	< 0.001		0.003	< 0.001	< 0.001	< 0.001	< 0.001	< 0.001	< 0.001	< 0.001	< 0.001	< 0.001	< 0.001	< 0.001	0.008	< 0.001	0.011	< 0.001	< 0.001		< 0.001	0.025	0.185	0.155	0.185	0.185	0.256	< 0.001		< 0.001	< 0.001	< 0.001	< 0.001	< 0.001	0.014	0.014	0.047	< 0.001	0.561	0.003	< 0.001	< 0.001	< 0.001
FUR	S (n = 197)	95 (48.2)	64 (32.5)	70 (35.5)	75 (38.1)	75 (38.1)	36 (18.3)		37 (18.8)	64 (32.5)	54 (27.4)	53 (26.9)	76 (38.6)	76 (38.6)	77 (39.1)	76 (38.6)	76 (38.6)	75 (38.1)	76 (38.6)	76 (38.6)	96 (48.7)	76 (38.6)	95 (48.2)	76 (38.6)	58 (29.4)		50 (25.4)	60 (30.5)	79 (40.1)	79 (40.1)	79 (40.1)	79 (40.1)	80 (40.6)	109 (55.3)		45 (22.8)	142 (72.1)	54 (27.4)	141 (71.6)	50 (25.4)	82 (41.6)	82 (41.6)	27 (13.7)	67 (34.0)	60 (30.5)	41 (20.8)	74 (37.6)	145 (73.6)	132 (67.0)
	NS (n = 28)	28 (100.0)	25 (89.3)	26 (92.9)	26 (92.9)	26 (92.9)	16 (57.1)		21 (75.0)	24 (85.7)	24 (85.7)	23 (82.1)	27 (96.4)	27 (96.4)	27 (96.4)	27 (96.4)	27 (96.4)	27 (96.4)	27 (96.4)	27 (96.4)	28 (100.0)	27 (96.4)	28 (100.0)	27 (96.4)	22 (78.6)		22 (78.6)	23 (82.1)	22 (78.6)	23 (82.1)	22 (78.6)	22 (78.6)	22 (78.6)	27 (96.4)		16 (57.1)	28 (100.0)	28 (100.0)	28 (100.0)	20 (71.4)	28 (100.0)	28 (100.0)	27 (96.4)	28 (100.0)	27 (96.4)	27 (96.4)	28 (100.0)	28 (100.0)	28 (100.0)
	% different	51.8	56.8	57.3	54.8	54.8	38.9		56.2	53.2	58.3	55.2	57.8	57.8	57.3	57.8	57.8	58.4	57.8	57.8	51.3	57.8	51.8	57.8	49.1		53.2	53.2	38.5	42	38.5	38.5	38	41.1		34.3	27.9	72.6	28.4	46	58.4	58.4	82.7	66	66	75.6	62.4	26.4	33
	p-value	< 0.001	< 0.001	< 0.001	< 0.001	< 0.001	< 0.001		< 0.001	< 0.001	< 0.001	< 0.001	< 0.001	< 0.001	< 0.001	< 0.001	< 0.001	< 0.001	< 0.001	< 0.001	< 0.001	< 0.001	< 0.001	< 0.001	< 0.001		< 0.001	< 0.001	< 0.001	< 0.001	< 0.001	< 0.001	< 0.001	< 0.001		< 0.001	< 0.001	< 0.001	0.001	< 0.001	< 0.001	< 0.001	< 0.001	< 0.001	< 0.001	< 0.001	< 0.001	0.002	< 0.001
CRO	S (n = 87)	38 (43.7)	19 (21.8)	20 (23.0)	21 (24.1)	21 (24.1)	2 (2.3)		17 (19.5)	19 (21.8)	20 (23.0)	20 (23.0)	23 (26.4)	23 (26.4)	24 (27.6)	23 (26.4)	23 (26.4)	23 (26.4)	23 (26.4)	23 (26.4)	39 (44.8)	23 (26.4)	38 (43.7)	23 (26.4)	18 (20.7)		8 (9.2)	17 (19.5)	30 (34.5)	30 (34.5)	30 (34.5)	30 (34.5)	31 (35.6)	31 (35.6)		6 (6.9)	39 (44.8)	11 (12.6)	38 (43.7)	9 (10.3)	28 (32.2)	28 (32.2)	10 (11.5)	13 (14.9)	31 (35.6)	13 (14.9)	17 (19.5)	40 (46.0)	37 (42.5)
	NS (n = 138)	85 (61.6)	70 (50.7)	76 (55.1)	80 (58.0)	80 (58.0)	50 (36.2)		41 (39.7)	69 (50.0)	59 (42.8)	56 (40.6)	80 (58.0)	80 (58.0)	80 (58.0)	80 (58.0)	79 (57.2)	79 (57.2)	80 (58.0)	80 (58.0)	85 (61.6)	80 (58.0)	85 (61.6)	80 (58.0)	62 (44.9)		64 (46.4)	66 (47.8)	71 (51.4)	72 (52.2)	71 (51.4)	71 (51.4)	71 (51.4)	105 (76.1)		55 (39.9)	131 (94.9)	71 (51.4)	131 (94.9)	61 (44.2)	82 (59.4)	82 (59.4)	44 (31.9)	82 (59.4)	56 (40.6)	55 (39.9)	85 (61.6)	133 (96.4)	123 (89.1)
	% different	17.9	28.9	32.1	33.8	33.8	33.9		10.2	28.2	19.8	17.6	31.5	31.5	30.4	31.5	30.8	30.8	31.5	31.5	16.8	31.5	17.9	31.5	24.2		37.2	28.3	17	17.7	17	17	15.8	40.5		33	50.1	38.8	51.2	33.9	27.2	27.2	20.4	44.5	4.9	24.9	42.1	50.4	46.6
	p-value	0.009	< 0.001	< 0.001	< 0.001	< 0.001	< 0.001		0.089	< 0.001	0.002	0.007	< 0.001	< 0.001	< 0.001	< 0.001	< 0.001	< 0.001	< 0.001	< 0.001	0.014	< 0.001	0.009	< 0.001	< 0.001		< 0.001	< 0.001	0.013	0.009	0.013	0.013	0.02	< 0.001		< 0.001	< 0.001	< 0.001	< 0.001	< 0.001	< 0.001	< 0.001	< 0.001	< 0.001	0.458	< 0.001	< 0.001	< 0.001	< 0.001
CTX	S (n = 94)	41 (43.6)	23 (24.5)	24 (25.5)	24 (25.5)	24 (25.5)	1 (1.1)		17 (18.1)	18 (19.1)	21 (22.3)	21 (22.3)	26 (27.7)	26 (27.7)	27 (28.7)	26 (27.7)	26 (27..7)	26 (27.7)	26 (27.7)	26 (27.7)	42 (44.7)	26 (27.7)	41 (43.6)	23 (27.7)	18 (19.1)		12 (12.8)	21 (22.3)	37 (39.4)	37 (39.4)	37 (39.4)	37 (39.4)	38 (40.4)	34 (36.2)		8 (8.5)	46 (48.9)	14 (14.9)	45 (47.9)	12 (12.8)	33 (35.1)	33 (35.1)	14 (14.9)	18 (19.1)	37 (39.4)	19 (20.2)	22 (23.4)	47 (50.0)	42 (44.7)
	NS (n = 131)	82 (62.6)	66 (50.4)	72 (55.0)	77 (58.8)	77 (58.8)	51 (38.9)		41 (31.3)	70 (53.4)	58 (44.3)	55 (42.0)	77 (58.8)	77 (58.8)	77 (58.8)	77 (58.8)	76 (58.0)	76 (58.0)	77 (58.8)	77 (58.8)	82 (62.6)	77 (58.8)	82 (62.6)	77 (58.8)	62 (47.3)		60 (45.8)	62 (47.3)	64 (48.9)	65 (49.6)	64 (48.9)	64 (48.9)	64 (48.9)	102 (77.9)		53 (40.5)	124 (94.7)	68 (51.9)	124 (94.7)	58 (44.3)	77 (58.8)	77 (58.8)	40 (30.5)	77 (58.8)	50 (38.2)	49 (37.4)	80 (61.1)	126 (96.2)	118 (90.1)
	% different	19	25.9	29.4	33.2	33.2	37.9		13.2	343	21.9	19.6	31.1	31.1	30.1	31.1	30.4	30.4	31.1	31.1	17.9	31.1	19	31.1	28.2		33	25	9.5	10.3	9.5	9.5	8.4	41.7		31.9	45.7	37	46.8	31.5	23.7	23.7	15.6	39.6	1.2	17.2	37.7	46.2	45.4
	p-value	0.005	< 0.001	< 0.001	< 0.001	< 0.001	< 0.001		0.025	< 0.001	< 0.001	0.002	< 0.001	< 0.001	< 0.001	< 0.001	< 0.001	< 0.001	< 0.001	< 0.001	0.008	< 0.001	0.005	< 0.001	< 0.001		< 0.001	< 0.001	0.158	0.127	0.158	0.158	0.21	< 0.001		< 0.001	< 0.001	< 0.001	< 0.001	< 0.001	< 0.001	< 0.001	0.007	< 0.001	0.856	0.006	< 0.001	< 0.001	< 0.001
CPM	S (n = 157)	63 (40.1)	37 (23.6)	41 (26.1)	44 (28.0)	44 (28.0)	15 (9.6)		25 (15.9)	40 (25.5)	36 (22.9)	36 (22.9)	46 (29.3)	46 (29.3)	46 (29.3)	46 (29.3)	46 (29.3)	46 (29.3)	47 (29.9)	47 (29.9)	64 (40.8)	47 (29.9)	64 (40.8)	47 (29.9)	38 (24.2)		25 (15.9)	34 (21.7)	53 (33.8)	53 (33.8)	53 (33.8)	53 (33.8)	53 (33.8)	78 (49.7)		21 (13.4)	108 (68.8)	24 (15.3)	107 (68.2)	23 (14.6)	53 (33.8)	53 (33.8)	13 (8.3)	38 (24.2)	44 (28.0)	25 (15.9)	42 (26.8)	109 (69.4)	97 (61.8 )
	NS (n = 68)	60 (88.2)	52 (76.5)	55 (80.9)	57 (83.8)	57 (83.8)	37 (54.4)		33 (48.5)	48 (70.6)	43 (63.2)	40 (58.8)	57 (83.8)	57 (83.8)	58 (85.3)	57 (83.8)	56 (82.4)	56 (82.4)	56 (82.4)	56 (82.4)	60 (88.2)	56 (82.4)	59 (86.8)	56 (82.4)	42 (61.8)		47 (69.1)	49 (72.1)	48 (70.6)	49 (72.1)	48 (70.6)	48 (70.6)	48 (70.6)	58 (85.3)		40 (58.8)	62 (91.2)	58 (85.3)	62 (91.2)	47 (69.1)	57 (83.8)	57 (83.8)	41 (60.3)	57 (83.8)	43 (63.2)	43 (63.2)	60 (88.2)	64 (94.1)	63 (92.6)
	% different	48.1	52.9	54.8	55.8	55.8	44.9		32.6	45.1	40.3	35.9	54.5	54.5	56	54.5	53.1	53.1	52.4	52.4	47.5	52.4	46	52.4	37.6		53.2	50.4	36.8	38.3	36.8	36.8	36.8	35.6		45.4	22.4	70	23	54.5	50.1	50.1	52	59.6	35.2	47.3	61.5	24.7	30.9
	p-value	< 0.001	< 0.001	< 0.001	< 0.001	< 0.001	< 0.001		< 0.001	< 0.001	< 0.001	< 0.001	< 0.001	< 0.001	< 0.001	< 0.001	< 0.001	< 0.001	< 0.001	< 0.001	< 0.001	< 0.001	< 0.001	< 0.001	< 0.001		< 0.001	< 0.001	< 0.001	< 0.001	< 0.001	< 0.001	< 0.001	< 0.001		< 0.001	< 0.001	< 0.001	< 0.001	< 0.001	< 0.001	< 0.001	< 0.001	< 0.001	< 0.001	< 0.001	< 0.001	< 0.001	< 0.001
[truncated: 2 more columns]

## Sheet: S5_Risk ratio
Table S5: The association between PBPs amino acid substitutions and reduced susceptibility to β-lactams.
	PBP1a							PBP2a																		PBP2b									PBP2x
PEN	P409T	V412F/I/L	S477D/G	K522E/Q/S	K525Q/R	M587S/T		S430A	M433T	L479F	Y487F	V504A	A522S	T523A	K527D	E549Q	A568S	T578L	T581S	T584A	A585T	H588Y	I589L	H610Y		I428L	S497P	T521M	A539V	I542V	T547K	A562P	T625R		N279D	M341I	Y389F/M	Q405E/K/L	Q407E/K	A434E/S	M437L	S445T	Q453H	T467S	D486N	D511A/E	R514D/G	Y525F	S556G/K
Risk ratio	2.1	1.5	1.6	1.7	1.7	1.7		1.6	1.9	1.7	1.7	1.7	1.7	1.7	1.7	1.7	1.7	1.7	1.7	2.1	1.7	2.1	1.7	1.8		1.4	1.6	1.7	1.7	1.7	1.7	1.7	1.6		1.5	1.6	1.4	1.6	1.4	1.4	1.4	1.378	1.2	1.3	1.1	1.1	1.4	1.4	1.5
95% CI	1.7-2.7	1.3-1.8	1.4-2.0	1.4-2.1	1.4-2.1	1.5-1.9		1.4-1.8	1.6-2.3	1.4-2.0	1.4-2.0	1.4-2.1	1.4-2.1	1.4-2.1	1.4-2.1	1.4-2.1	1.4-2.1	1.4-2.1	1.4-2.1	1.6-2.6	1.4-2.1	1.7-2.7	1.4-2.1	1.6-2.2		1.2-1.7	1.3-1.8	1.4-2.1	1.4-2.1	1.4-2.1	1.4-2.1	1.4-2.0	1.3-2.0		1.3-1.8	1.4-1.8	1.1-1.8	1.3-1.8	1.0-1.8	1.2-1.7	1.1-1.7	1.1-1.7	1.0-1.4	1.1-1.6	0.9-1.3	0.9-1.3	1.2-1.7	1.1-1.9	1.1-1.9
p-value	< 0.001	< 0.001	< 0.001	< 0.001	< 0.001	< 0.001		< 0.001	< 0.001	< 0.001	< 0.001	< 0.001	< 0.001	< 0.001	< 0.001	< 0.001	< 0.001	< 0.001	< 0.001	< 0.001	< 0.001	< 0.001	< 0.001	< 0.001		0.0001	< 0.001	< 0.001	< 0.001	< 0.001	< 0.001	< 0.001	< 0.001		< 0.001	< 0.001	0.005	< 0.001	0.008	0.0001	0.0005	0.0005	0.152	0.0026	0.589	0.584	0.0003	0.005	0.0004
AMP	P409T	V412F/I/L	S477D/G	K522E/Q	K525Q/R	M587S/T		S430A	M433T	L479F	Y487F	V504A	A522S	T523A	K527D	E549Q	A568S	T578L	T581S	T584A	A585T	H588Y	I589L	H610Y		I428L	S497P	T521M	A539V	I542V	T547K	A562P	T625R		N279D	M341I	Y389F/M	Q405E/K/L	Q407E/K	A434E/S	M437L	S445T	Q453H	T467S	D486N	D511A/E	R514D/G	Y525F	S556G/K
Risk ratio	18.2	6	7.1	12.9	12.9	8.2		2.2	10.4	4.2	3.7	15.2	15.2	14.9	15.2	12.7	12.7	12.4	12.4	17.9	12.4	18.2	12.4	5.5		9.2	8.1	5.7	5.3	5.3	5.3	5.2	14.4		7.1	5.1	10.8	15.4	11.1	8	17	17	3.1	22.2	1.6	2.2	19.6	10.1	13.6
95% CI	5.9-56.3	3.6-10.1	3.9-12.8	5.8-28.5	5.8-28.5	5.4-12.4		1.5-3.2	5.4-19.8	2.7-6.5	2.4-5.5	6.3-36.2	6.3-36.2	6.2-35.6	6.3-36.2	5.7-28.0	5.7-28.0	5.6-27.5	5.6-27.5	5.8-55.3	5.6-27.5	5.9-56.3	5.6-27.5	3.4-8.9		5.4-15.6	4.6-14.2	3.3-10.1	3.1-9.1	3.1-9.1	3.1-9.1	3.0-8.9	4.7-44.4		4.6-11.0	3.8-6.8	2.7-42.8	7.4-32.1	2.8-43.8	4.8-13.1	6.4-45.1	6.4-45.1	2.1-4.4	8.4-58.9	1.1-2.4	1.5-3.3	7.4-51.9	2.6-39.7	3.4-53.9
p-value	< 0.001	< 0.001	< 0.001	< 0.001	< 0.001	< 0.001		0.0001	< 0.001	< 0.001	< 0.001	< 0.001	< 0.001	< 0.001	< 0.001	< 0.001	< 0.001	< 0.001	< 0.001	< 0.001	< 0.001	< 0.001	< 0.001	< 0.001		< 0.001	< 0.001	< 0.001	< 0.001	< 0.001	< 0.001	< 0.001	< 0.001		< 0.001	< 0.001	< 0.001	< 0.001	< 0.001	< 0.001	< 0.001	< 0.001	< 0.001	< 0.001	0.014	< 0.001	< 0.001	< 0.001	< 0.001
AMC	P409T	V412F/I/L	S477D/G	K522E/Q	K525Q/R	M587S/T		S430A	M433T	L479F	Y487F	V504A	A522S	T523A	K527D	E549Q	A568S	T578L	T581S	T584A	A585T	H588Y	I589L	H610Y		I428L	S497P	T521M	A539V	I542V	T547K	A562P	T625R		N279D	M341I	Y389F/M	Q405E/K/L	Q407E/K	A434E/S	M437L	S445T	Q453H	T467S	D486N	D511A/E	R514D/G	Y525F	S556G/K
Risk ratio	17	6.7	5.9	16.4	16.4	44.4		1.5	31.9	4.3	3.3	24.3	24.3	23.9	24.3	24.7	24.7	24.3	24.3	16.7	24.3	17	24.3	13.8		28.3	22.8	16.1	12	12	12	11.8	27.5		8.9	9.6	13.6	35.8	13.9	16.8	21.4	21.4	1.7	28.1	0.8	1.2	24.7	12.6	17.1
95% CI	4.2-68.6	3.3-13.7	2.9-12.1	5.2-51.4	5.2-51.4	14.3-137.5		0.9-2.7	7.9-128.6	2.4-7.7	1.9-5.8	6.0-98.0	6.0-98.0	5.9-96.2	6.0-98.0	6.1-99.7	6.1-99.7	6.0-98.0	6.0-98.0	4.1-67.4	6.0-98.0	4.2-68.6	6.0-98.0	5.6-33.6		9.1-88.5	7.3-71.4	5.1-50.5	4.4-32.4	4.4-32.4	4.4-32.4	4.3-31.8	3.9-196.1		4.7-16.9	5.9-15.5	1.9-96.4	8.9-144.0	2.0-98.8	6.9-40.9	5.3-86.5	5.3-86.5	1.0-2.9	7.0-113.1	0.5-1.5	0.7-2.2	6.1-99.7	1.8-89.5	2.4-121.4
p-value	< 0.001	< 0.001	< 0.001	< 0.001	< 0.001	< 0.001		0.129	< 0.001	< 0.001	< 0.001	< 0.001	< 0.001	< 0.001	< 0.001	< 0.001	< 0.001	< 0.001	< 0.001	< 0.001	< 0.001	< 0.001	< 0.001	< 0.001		< 0.001	0.0001	< 0.001	< 0.001	< 0.001	< 0.001	< 0.001	< 0.001		< 0.001	< 0.001	0.0002	< 0.001	0.0001	< 0.001	< 0.001	< 0.001	0.063	< 0.001	0.571	0.459	< 0.001	0.0003	< 0.001
CXM	P409T	V412F/I/L	S477D/G	K522E/Q	K525Q/R	M587S/T		S430A	M433T	L479F	Y487F	V504A	A522S	T523A	K527D	E549Q	A568S	T578L	T581S	T584A	A585T	H588Y	I589L	H610Y		I428L	S497P	T521M	A539V	I542V	T547K	A562P	T625R		N279D	M341I	Y389F/M	Q405E/K/L	Q407E/K	A434E/S	M437L	S445T	Q453H	T467S	D486N	D511A/E	R514D/G	Y525F	S556G/K
Risk ratio	1.3	1.4	1.5	1.6	1.6	1.7		1.4	1.6	1.5	1.4	1.5	1.5	1.6	1.5	1.5	1.5	1.5	1.5	1.3	1.5	1.3	1.5	1.5		1.5	1.2	1.1	1.1	1.1	1.1	1.1	1.8		1.5	1.5	4.5	1.5	4.6	1.4	1.3	1.3	1.2	1.6	0.9	1.3	1.6	6.1	3
95% CI	1.1-1.6	1.2-1.7	1.2-1.8	1.3-1.9	1.3-1.9	1.4-1.9		1.1-1.6	1.3-1.9	1.2-1.7	1.2-1.7	1.3-1.9	1.3-1.9	1.3-1.9	1.3-1.9	1.3-1.9	1.3-1.9	1.3-1.9	1.3-1.9	1.1-1.6	1.3-1.9	1.1-1.6	1.3-1.9	1.3-1.8		1.2-1.7	1.0-1.5	1.0-1.4	1.0-1.4	1.0-1.4	1.0-1.4	1.0-1.3	1.4-2.3		1.3-1.7	1.3-1.7	2.6-8.0	1.3-1.8	2.6-8.2	1.2-1.7	1.0-1.5	1.0-1.5	1.0-1.5	1.3-1.9	0.8-1.1	1.1-1.6	1.3-1.9	3.1-12.3	2.0-4.4
p-value	0.011	0.0001	< 0.001	< 0.001	< 0.001	< 0.001		0.003	< 0.001	0.0001	0.0002	< 0.001	< 0.001	< 0.001	< 0.001	< 0.001	< 0.001	< 0.001	< 0.001	0.008	< 0.001	0.011	< 0.001	< 0.001		0.0001	0.025	0.156	0.185	0.185	0.185	0.256	< 0.001		0.0001	0.0006	< 0.001	< 0.001	< 0.001	0.0002	0.014	0.014	0.047	< 0.001	0.561	0.003	< 0.001	< 0.001	< 0.001
FUR	P409T	V412F/I/L	S477D/G	K522E/Q	K525Q/R	M587S/T		S430A	M433T	L479F	Y487F	V504A	A522S	T523A	K527D	E549Q	A568S	T578L	T581S	T584A	A585T	H588Y	I589L	H610Y		I428L	S497P	T521M	A539V	I542V	T547K	A562P	T625R		N279D	M341I	Y389F/M	Q405E/K/L	Q407E/K	A434E/S	M437L	S445T	Q453H	T467S	D486N	D511A/E	R514D/G	Y525F	S556G/K
Risk ratio	ND	12.7	17.5	16	16	4.4		8.63793	9.34	15.4008	9.01842	31.9806	31.9806	31.4135	31.9806	32.5588	32.5588	31.9806	31.9806	ND	31.9806	ND	31.9806	6.64583		7.8	7.9	5.5	4.5	4.5	4.5	4.4	17.7		3.6	0.2	ND	ND	ND	5.5	ND	ND	85.5	ND	42.8	62.3	ND	ND	ND
95% CI	ND	4.0-40.9	4.2-71.8	3.9-65.6	3.9-65.6	2.2-8.8		3.9-19.3	3.4-26.1	4.8-49.4	3.6-22.8	4.4-231.3	4.4-231.3	4.3-227.2	4.4-231.3	4.5-235.5	4.5-235.5	4.4-231.3	4.4-231.3	ND	4.4-231.3	ND	4.4-231.3	2.8-15.7		3.3-18.4	3.1-19.9	2.2-14.1	1.9-10.7	1.9-10.7	1.9-10.7	1.9-10.5	2.4-127.7		1.8-7.1	0.03-1.6	ND	ND	ND	2.6-12.0	ND	ND	11.9-614.5	ND	5.9-309.5	8.6-449.5	ND	ND	ND
p-value	< 0.001	< 0.001	< 0.001	< 0.001	< 0.001	< 0.001		< 0.001	< 0.001	< 0.001	< 0.001	< 0.001	< 0.001	< 0.001	< 0.001	< 0.001	< 0.001	< 0.001	< 0.001	< 0.001	< 0.001	< 0.001	< 0.001	< 0.001		< 0.001	< 0.001	< 0.001	0.0001	0.0001	0.0001	< 0.001	< 0.001		0.0001	0.094	0.001	< 0.001	0.001	< 0.001	< 0.001	< 0.001	< 0.001	< 0.001	< 0.001	< 0.001	< 0.001	0.002	0.0003
CRO	P409T	V412F/I/L	S477D/G	K522E/Q	K525Q/R	M587S/T		S430A	M433T	L479F	Y487F	V504A	A522S	T523A	K527D	E549Q	A568S	T578L	T581S	T584A	A585T	H588Y	I589L	H610Y		I428L	S497P	T521M	A539V	I542V	T547K	A562P	T625R		N279D	M341I	Y389F/M	Q405E/K/L	Q407E/K	A434E/S	M437L	S445T	Q453H	T467S	D486N	D511A/E	R514D/G	Y525F	S556G/K
Risk ratio	1.3	1.6	1.6	1.7	1.7	1.9		1.2	1.6	1.4	1.3	1.6	1.6	1.6	1.6	1.6	1.6	1.6	1.6	1.3	1.6	1.3	1.6	1.5		1.8	1.7	1.3	1.3	1.3	1.3	1.3	2.1		1.8	1.7	6.1	1.8	6.2	1.8	1.5	1.5	1.5	2	1.1	1.5	1.9	8	3.3
95% CI	1.1-1.7	1.3-1.9	1.3-2.0	1.4-2.1	1.4-2.1	1.6-2.2		1.0-1.5	1.3-1.9	1.1-1.7	1.1-1.6	1.3-2.0	1.3-2.0	1.3-2.0	1.3-2.0	1.3-2.0	1.3-2.0	1.3-2.0	1.3-2.0	1.0-1.6	1.3-2.0	1.1-1.7	1.3-2.0	1.2-1.8		1.5-2.2	1.3-1.9	1.1-1.6	1.1-1.6	1.1-1.6	1.1-1.6	1.0-1.6	1.6-2.8		1.5-2.1	1.4-1.9	3.0-12.2	1.5-2.2	3.1-12.5	1.5-2.1	1.2-1.9	1.2-1.9	1.2-1.8	1.6-2.5	0.9-1.3	1.3-1.8	1.6-2.4	3.5-18.5	2.1-5.2
p-value	0.009	< 0.001	< 0.001	< 0.001	< 0.001	< 0.001		0.089	< 0.001	< 0.001	< 0.001	< 0.001	< 0.001	< 0.001	< 0.001	< 0.001	< 0.001	< 0.001	< 0.001	0.014	< 0.001	0.009	< 0.001	< 0.001		< 0.001	< 0.001	0.009	0.013	0.013	0.013	0.02	< 0.001		< 0.001	0.0001	< 0.001	< 0.001	< 0.001	< 0.001	0.0001	0.0001	0.0005	< 0.001	0.458	0.0001	< 0.001	< 0.001	< 0.001
CTX	P409T	V412F/I/L	S477D/G	K522E/Q	K525Q/R	M587S/T		S430A	M433T	L479F	Y487F	V504A	A522S	T523A	K527D	E549Q	A568S	T578L	T581S	T584A	A585T	H588Y	I589L	H610Y		I428L	S497P	T521M	A539V	I542V	T547K	A562P	T625R		N279D	M341I	Y389F/M	Q405E/K/L	Q407E/K	A434E/S	M437L	S445T	Q453H	T467S	D486N	D511A/E	R514D/G	Y525F	S556G/K
Risk ratio	1.4	1.6	1.6	1.8	1.8	2.1		1.3	1.9	1.5	1.4	1.7	1.7	1.7	1.7	1.7	1.7	1.7	1.7	1.4	1.7	1.4	1.7	1.6		1.8	1.5	1.2	1.2	1.2	1.2	1.2	2.3		1.8	1.9	5.7	1.9	5.9	1.8	1.5	1.5	1.4	2	1	1.4	1.9	7.6	3.7
95% CI	1.1-1.8	1.3-1.9	1.3-2.0	1.4-2.2	1.4-2.2	1.8-2.5		1.1-1.6	1.4-2.2	1.2-1.8	1.2-1.8	1.3-2.1	1.3-2.1	1.3-2.1	1.3-2.1	1.3-2.1	1.3-2.1	1.3-2.1	1.3-2.1	1.1-1.7	1.3-2.1	1.1-1.7	1.3-2.1	1.3-2.0		1.5-2.2	1.2-1.9	1.0-1.5	0.9-1.5	0.9-1.5	0.9-1.5	0.9-1.4	1.7-3.2		1.5-2.2	1.6-2.2	2.9-11.5	1.5-2.3	2.9-11.8	1.4-2.1	1.2-1.9	1.2-1.9	1.1-1.7	1.6-2.4	0.8-1.2	1.1-1.7	1.5-2.4	3.3-17.5	2.2-6.0
p-value	0.005	0.0001	< 0.001	< 0.001	< 0.001	< 0.001		0.025	< 0.001	0.0007	0.002	< 0.001	< 0.001	< 0.001	< 0.001	< 0.001	< 0.001	< 0.001	< 0.001	0.008	< 0.001	0.005	< 0.001	< 0.001		< 0.001	0.0001	0.128	0.158	0.158	0.158	0.21	< 0.001		< 0.001	< 0.001	< 0.001	< 0.001	< 0.001	< 0.001	0.001	0.001	0.007	< 0.001	0.856	0.006	< 0.001	< 0.001	< 0.001
CPM	P409T	V412F/I/L	S477D/G	K522E/Q	K525Q/R	M587S/T		S430A	M433T	L479F	Y487F	V504A	A522S	T523A	K527D	E549Q	A568S	T578L	T581S	T584A	A585T	H588Y	I589L	H610Y		I428L	S497P	T521M	A539V	I542V	T547K	A562P	T625R		N279D	M341I	Y389F/M	Q405E/K/L	Q407E/K	A434E/S	M437L	S445T	Q453H	T467S	D486N	D511A/E	R514D/G	Y525F	S556G/K
Risk ratio	6.2	5	5.7	6.4	6.4	4		2.7	3.7	3.2	2.8	6.1	6.1	6.7	6.1	5.6	5.6	5.5	5.5	6.1	5.5	5.4	5.5	2.9		4.8	4.4	3.1	2.9	2.9	2.9	2.9	3.8		3.8	1.9	3.3	10.1	3.4	5	5.4	5.4	4.8	7.1	2.7	4	9	4.8	5.1
95% CI	3.1-12.4	3.0-8.1	3.3-9.8	3.5-11.5	3.5-11.5	2.8-5.7		1.9-3.9	2.4-5.8	2.1-4.8	1.9-4.2	3.4-11.1	3.4-11.1	3.6-12.5	3.4-11.1	3.2-9.9	3.2-9.9	3.1-9.7	3.1-9.7	3.1-12.2	3.1-9.7	2.8-10.4	3.1-9.7	2.0-4.4		3.1-7.3	2.8-7.0	2.0-4.9	1.9-4.6	1.9-4.6	1.9-4.6	1.8-4.5	2.1-7.0		2.6-5.6	1.3-2.9	1.5-7.3	5.5-18.7	1.6-7.5	3.2-7.6	3.0-9.8	3.0-9.8	3.3-7.0	3.9-12.8	1.8-4.1	2.7-5.9	4.5-18.0	1.8-12.5	2.2-12.1
p-value	< 0.001	< 0.001	< 0.001	< 0.001	< 0.001	< 0.001		< 0.001	< 0.001	< 0.001	< 0.001	< 0.001	< 0.001	< 0.001	< 0.001	< 0.001	< 0.001	< 0.001	< 0.001	< 0.001	< 0.001	< 0.001	< 0.001	< 0.001		< 0.001	< 0.001	< 0.001	< 0.001	< 0.001	< 0.001	< 0.001	< 0.001		< 0.001	0.005	0.0003	< 0.001	0.0002	< 0.001	< 0.001	< 0.001	< 0.001	< 0.001	< 0.001	< 0.001	< 0.001	0.0001	< 0.001
ND; Risk ratio could not be detemined, due to none of the FUR-non-susceptible S. suis isolates without PBP substitutions.
[truncated: 2 more columns]
